# Supplementary material for: (E)-3-[4-(Diphenyl­amino)­phen­yl]-1-(pyridin-2-yl)prop-2-en-1-one
Source: Acta Crystallogr Sect E Struct Rep Online. 2012 Jan 14;68(Pt 2):o417. doi: 10.1107/S1600536811055036 (PMC3275176; doi:10.1107/S1600536811055036)
Supplement: Supplementary file 1 [file e-68-0o417-sup1.cif]

##############################################################################
#                                                                            #
# This CIF contains the data in a paper accepted for publication in          #
# Acta Crystallographica Section E. It conforms to the requirements of       #
# Notes for Authors for Acta Crystallographica Section E, and has been       #
# peer reviewed under the auspices of the IUCr Commission on Journals.       #
#                                                                            #
# Full details of the Crystallographic Information File format               #
# are given in the paper "The Crystallographic Information File (CIF):       #
# a New Standard Archive File for Crystallography" by S. R. Hall, F. H.      #
# Allen and I. D. Brown [Acta Cryst. (1991), A47, 655-685].                  #
#                                                                            #
# The current version of the core CIF dictionary is obtainable from          #
# ftp://ftp.iucr.org/pub/cif_core.dic.                                       #
#                                                                            #
# Software is freely available for graphical display of the structure(s)     #
# in this CIF. For information consult the CIF software page                 #
# http://www.iucr.org/resources/cif/software.                                #
#                                                                            #
# This file may be used for bona fide research purposes within the           #
# scientific community so long as proper attribution is given to the journal # 
# article from which it was obtained.                                        #
#                                                                            #
##############################################################################
data_global
_audit_creation_method     SHELXL-97
_journal_date_recd_electronic     2011-12-16
_journal_date_accepted     2011-12-21
_journal_name_full     'Acta Crystallographica, Section E'
_journal_year     2012
_journal_volume     68
_journal_issue      2
_journal_page_first     o417
_journal_page_last     o417
_journal_paper_category     QO
_journal_paper_doi     10.1107/S1600536811055036
_journal_coeditor_code     XU5410
_publ_contact_author_name     'Prof. & Dr. Wang Xiaomei'
_publ_contact_author_address
;
College of Chemistry, Chemical Engineering and Materials Science,
Soochow University, Suzhou 215123, People's Repulic of China
;
_publ_contact_author_email     wangxiaomeisuda@126.com
_publ_section_title
;
(<i>E</i>)-3-[4-(Diphenylamino)phenyl]-1-(pyridin-2-yl)prop-2-en-1-one
;
loop_
    _publ_author_name
    _publ_author_address
    'Fan, Cong-Bin'
;
College of Chemistry, Chemical Engineering and Materials Science,
Soochow University, Suzhou 215123,
People's Republic of China
;
    'Wang, Xiao-Mei'
;
College of Chemistry, Chemical Engineering and Materials Science,
Soochow University, Suzhou 215123,
People's Republic of China
and
Jiangsu Key Laboratory for Environment Functional Materials,
Suzhou University of Science and Technology,
Suzhou 215009, People's Republic of China
;
data_I
_audit_creation_method     SHELXL-97
_chemical_name_systematic
;
(<i>E</i>)-3-[4-(Diphenylamino)phenyl]-1-(pyridin-2-yl)prop-2-en-1-one
;
_chemical_name_common     ?
_chemical_formula_moiety     'C26 H20 N2 O'
_chemical_formula_sum     'C26 H20 N2 O'
_chemical_formula_iupac     'C26 H20 N2 O'
_chemical_formula_weight     376.44
_chemical_melting_point     467
_symmetry_cell_setting     monoclinic
_symmetry_space_group_name_H-M     'P 21/c'
_symmetry_space_group_name_Hall     '-P 2ybc'
loop_
    _symmetry_equiv_pos_as_xyz
    'x, y, z'
    '-x, y+1/2, -z+1/2'
    '-x, -y, -z'
    'x, -y-1/2, z-1/2'
_cell_length_a     12.0342(3)
_cell_length_b     17.4069(4)
_cell_length_c     9.4392(2)
_cell_angle_alpha     90.00
_cell_angle_beta     91.757(2)
_cell_angle_gamma     90.00
_cell_volume     1976.38(8)
_cell_formula_units_Z     4
_cell_measurement_reflns_used     2266
_cell_measurement_theta_min     2.46
_cell_measurement_theta_max     21.10
_cell_measurement_temperature     296(2)
_exptl_crystal_description     block
_exptl_crystal_colour     orange
_exptl_crystal_size_max     0.20
_exptl_crystal_size_mid     0.20
_exptl_crystal_size_min     0.18
_exptl_crystal_density_diffrn     1.265
_exptl_crystal_density_meas     ?
_exptl_crystal_density_method     'not measured'
_exptl_crystal_F_000     792
_exptl_absorpt_coefficient_mu     0.078
_exptl_absorpt_correction_type     none
_exptl_absorpt_process_details     ?
_exptl_absorpt_correction_T_min     ?
_exptl_absorpt_correction_T_max     ?
_exptl_special_details
;
^1^H NMR
(CDCl~3~; 400 MHz; TMS): ppm: 7.00-7.03 (m, 2H, Ar-H), 7.09-7.18 (m, 6H,
Ar-H), 7.26-7.36 (m, 7H, Ar-H, pyr-H), 7.46-7.49 (m, 1H, Ar-H), 7.57, 7.59 (d,
1H, -CH=), 7.67, 7.69 (d, 1H, -CH=), 7.87-7.92 (m, 1H, pyr-H), 8.13-8.20 (m,
1H, pyr-H), 8.72, 8.74 (d, 1H, pyr-H)
;
_diffrn_ambient_temperature     296(2)
_diffrn_radiation_type     MoK\a
_diffrn_radiation_wavelength     0.71073
_diffrn_radiation_source     'fine-focus sealed tube'
_diffrn_radiation_monochromator     graphite
_diffrn_measurement_device_type     'Bruker SMART 1000 CCD area-detector'
_diffrn_measurement_method     '\f and \w scans'
_diffrn_detector_area_resol_mean     ?
_diffrn_reflns_number     15074
_diffrn_reflns_av_R_equivalents     0.0458
_diffrn_reflns_av_sigmaI/netI     0.0372
_diffrn_reflns_theta_min     1.69
_diffrn_reflns_theta_max     25.00
_diffrn_reflns_theta_full     25.00
_diffrn_measured_fraction_theta_max     1.000
_diffrn_measured_fraction_theta_full     1.000
_diffrn_reflns_limit_h_min     -14
_diffrn_reflns_limit_h_max     14
_diffrn_reflns_limit_k_min     -17
_diffrn_reflns_limit_k_max     20
_diffrn_reflns_limit_l_min     -11
_diffrn_reflns_limit_l_max     11
_diffrn_standards_number     ?
_diffrn_standards_interval_count     ?
_diffrn_standards_interval_time     ?
_diffrn_standards_decay_%     ?
_refine_special_details
;
 Refinement of F^2^ against ALL reflections.  The weighted R-factor wR and
 goodness of fit S are based on F^2^, conventional R-factors R are based
 on F, with F set to zero for negative F^2^. The threshold expression of
 F^2^ > 2sigma(F^2^) is used only for calculating R-factors(gt) etc. and is
 not relevant to the choice of reflections for refinement.  R-factors based
 on F^2^ are statistically about twice as large as those based on F, and R-
 factors based on ALL data will be even larger.
;
_reflns_number_total     3488
_reflns_number_gt     2210
_reflns_threshold_expression     I>2sigma(I)
_refine_ls_structure_factor_coef     Fsqd
_refine_ls_matrix_type     full
_refine_ls_R_factor_all     0.0945
_refine_ls_R_factor_gt     0.0547
_refine_ls_wR_factor_gt     0.1357
_refine_ls_wR_factor_ref     0.1672
_refine_ls_goodness_of_fit_ref     1.027
_refine_ls_restrained_S_all     1.027
_refine_ls_number_reflns     3488
_refine_ls_number_parameters     263
_refine_ls_number_restraints     0
_refine_ls_hydrogen_treatment     constr
_refine_ls_weighting_scheme     calc
_refine_ls_weighting_details
         'calc w=1/[\s^2^(Fo^2^)+(0.0774P)^2^+0.1969P] where P=(Fo^2^+2Fc^2^)/3'
_atom_sites_solution_hydrogens     geom
_atom_sites_solution_primary     direct
_atom_sites_solution_secondary     difmap
_refine_ls_shift/su_max     0.000
_refine_ls_shift/su_mean     0.000
_refine_diff_density_max     0.174
_refine_diff_density_min     -0.158
_refine_ls_extinction_method     'SHELXTL (Sheldrick, 2008)'
_refine_ls_extinction_coef     0.0084(18)
_refine_ls_extinction_expression
                                  'Fc^*^=kFc[1+0.001xFc^2^\l^3^/sin(2\q)]^-1/4^'
loop_
    _atom_type_symbol
    _atom_type_description
    _atom_type_scat_dispersion_real
    _atom_type_scat_dispersion_imag
    _atom_type_scat_source
    'C' 'C' 0.0033 0.0016
                         'International Tables Vol C Tables 4.2.6.8 and 6.1.1.4'
    'H' 'H' 0.0000 0.0000
                         'International Tables Vol C Tables 4.2.6.8 and 6.1.1.4'
    'N' 'N' 0.0061 0.0033
                         'International Tables Vol C Tables 4.2.6.8 and 6.1.1.4'
    'O' 'O' 0.0106 0.0060
                         'International Tables Vol C Tables 4.2.6.8 and 6.1.1.4'
_computing_data_collection     'SMART (Bruker, 2007)'
_computing_cell_refinement     'SAINT (Bruker, 2007)'
_computing_data_reduction     'SAINT (Bruker, 2007)'
_computing_structure_solution     'SHELXTL (Sheldrick, 2008)'
_computing_structure_refinement     'SHELXTL (Sheldrick, 2008)'
_computing_molecular_graphics     'SHELXTL (Sheldrick, 2008)'
_computing_publication_material     'SHELXTL (Sheldrick, 2008)'
loop_
    _atom_site_type_symbol
    _atom_site_label
    _atom_site_fract_x
    _atom_site_fract_y
    _atom_site_fract_z
    _atom_site_U_iso_or_equiv
    _atom_site_adp_type
    _atom_site_calc_flag
    _atom_site_refinement_flags
    _atom_site_occupancy
    _atom_site_symmetry_multiplicity
    _atom_site_disorder_assembly
    _atom_site_disorder_group
    C C1 0.37944(18) 0.15352(15) 0.1848(2) 0.0604(6) Uani d . 1 1 . .
    C C2 0.4306(2) 0.22083(15) 0.1472(3) 0.0724(7) Uani d . 1 1 . .
    H H2 0.4013 0.2498 0.0721 0.087 Uiso calc R 1 1 . .
    C C3 0.5246(2) 0.24556(18) 0.2199(3) 0.0821(8) Uani d . 1 1 . .
    H H3 0.5590 0.2911 0.1939 0.099 Uiso calc R 1 1 . .
    C C4 0.5675(2) 0.2031(2) 0.3304(3) 0.0829(9) Uani d . 1 1 . .
    H H4 0.6305 0.2204 0.3803 0.099 Uiso calc R 1 1 . .
    C C5 0.5181(2) 0.13502(18) 0.3686(3) 0.0794(8) Uani d . 1 1 . .
    H H5 0.5484 0.1059 0.4428 0.095 Uiso calc R 1 1 . .
    C C6 0.4231(2) 0.11022(15) 0.2955(3) 0.0686(7) Uani d . 1 1 . .
    H H6 0.3890 0.0646 0.3210 0.082 Uiso calc R 1 1 . .
    C C7 0.28491(19) 0.11150(14) -0.0356(2) 0.0592(6) Uani d . 1 1 . .
    C C8 0.1950(2) 0.12480(17) -0.1262(3) 0.0757(8) Uani d . 1 1 . .
    H H8 0.1298 0.1450 -0.0913 0.091 Uiso calc R 1 1 . .
    C C9 0.2017(3) 0.1082(2) -0.2684(3) 0.0987(11) Uani d . 1 1 . .
    H H9 0.1402 0.1166 -0.3285 0.118 Uiso calc R 1 1 . .
    C C10 0.2972(3) 0.0796(2) -0.3223(3) 0.1014(11) Uani d . 1 1 . .
    H H10 0.3008 0.0683 -0.4183 0.122 Uiso calc R 1 1 . .
    C C11 0.3868(3) 0.06786(17) -0.2342(3) 0.0889(9) Uani d . 1 1 . .
    H H11 0.4526 0.0493 -0.2706 0.107 Uiso calc R 1 1 . .
    C C12 0.3814(2) 0.08311(15) -0.0914(3) 0.0728(7) Uani d . 1 1 . .
    H H12 0.4432 0.0742 -0.0321 0.087 Uiso calc R 1 1 . .
    C C13 0.18324(18) 0.11941(14) 0.1885(2) 0.0615(6) Uani d . 1 1 . .
    C C14 0.1670(2) 0.16653(16) 0.3048(3) 0.0728(7) Uani d . 1 1 . .
    H H14 0.2185 0.2047 0.3277 0.087 Uiso calc R 1 1 . .
    C C15 0.0747(2) 0.15704(16) 0.3865(3) 0.0735(7) Uani d . 1 1 . .
    H H15 0.0651 0.1894 0.4636 0.088 Uiso calc R 1 1 . .
    C C16 0.10415(18) 0.06364(14) 0.1553(2) 0.0630(6) Uani d . 1 1 . .
    H H16 0.1133 0.0319 0.0773 0.076 Uiso calc R 1 1 . .
    C C17 0.01208(19) 0.05508(15) 0.2374(3) 0.0662(7) Uani d . 1 1 . .
    H H17 -0.0406 0.0180 0.2125 0.079 Uiso calc R 1 1 . .
    C C18 -0.00423(19) 0.10043(15) 0.3566(3) 0.0634(6) Uani d . 1 1 . .
    C C19 -0.0996(2) 0.08741(15) 0.4450(3) 0.0703(7) Uani d . 1 1 . .
    H H19 -0.1560 0.0565 0.4068 0.084 Uiso calc R 1 1 . .
    C C20 -0.1147(2) 0.11495(15) 0.5740(3) 0.0700(7) Uani d . 1 1 . .
    H H20 -0.0612 0.1476 0.6138 0.084 Uiso calc R 1 1 . .
    C C21 -0.2123(2) 0.09591(15) 0.6561(3) 0.0652(7) Uani d . 1 1 . .
    C C22 -0.21265(18) 0.11975(13) 0.8081(3) 0.0593(6) Uani d . 1 1 . .
    C C23 -0.2974(2) 0.09692(16) 0.8930(3) 0.0709(7) Uani d . 1 1 . .
    H H23 -0.3557 0.0674 0.8556 0.085 Uiso calc R 1 1 . .
    C C24 -0.2956(2) 0.11791(17) 1.0331(3) 0.0776(8) Uani d . 1 1 . .
    H H24 -0.3519 0.1023 1.0920 0.093 Uiso calc R 1 1 . .
    C C25 -0.2104(2) 0.16171(17) 1.0843(3) 0.0808(8) Uani d . 1 1 . .
    H H25 -0.2081 0.1782 1.1780 0.097 Uiso calc R 1 1 . .
    C C26 -0.1279(2) 0.18110(19) 0.9946(4) 0.0951(10) Uani d . 1 1 . .
    H H26 -0.0683 0.2096 1.0312 0.114 Uiso calc R 1 1 . .
    N N1 0.28066(15) 0.12811(12) 0.1108(2) 0.0678(6) Uani d . 1 1 . .
    N N2 -0.12745(18) 0.16178(14) 0.8578(3) 0.0838(7) Uani d . 1 1 . .
    O O1 -0.29203(14) 0.06052(12) 0.60544(19) 0.0871(6) Uani d . 1 1 . .
loop_
    _atom_site_aniso_label
    _atom_site_aniso_U_11
    _atom_site_aniso_U_22
    _atom_site_aniso_U_33
    _atom_site_aniso_U_12
    _atom_site_aniso_U_13
    _atom_site_aniso_U_23
    C1 0.0511(12) 0.0775(17) 0.0531(13) -0.0055(12) 0.0112(11) -0.0105(12)
    C2 0.0659(15) 0.0799(19) 0.0721(16) -0.0092(14) 0.0117(13) 0.0002(14)
    C3 0.0770(18) 0.088(2) 0.082(2) -0.0209(16) 0.0153(16) -0.0128(16)
    C4 0.0626(16) 0.113(2) 0.0733(18) -0.0179(17) 0.0095(14) -0.0329(18)
    C5 0.0730(17) 0.105(2) 0.0602(16) 0.0035(17) 0.0014(14) -0.0096(15)
    C6 0.0686(15) 0.0775(17) 0.0601(15) -0.0093(13) 0.0092(13) -0.0035(13)
    C7 0.0565(13) 0.0688(16) 0.0528(13) -0.0087(11) 0.0108(11) -0.0030(11)
    C8 0.0592(15) 0.102(2) 0.0659(17) -0.0043(14) 0.0051(13) 0.0095(15)
    C9 0.083(2) 0.149(3) 0.0627(18) -0.030(2) -0.0072(16) 0.0169(18)
    C10 0.104(2) 0.141(3) 0.0603(17) -0.049(2) 0.0226(18) -0.0211(18)
    C11 0.085(2) 0.102(2) 0.082(2) -0.0166(17) 0.0294(17) -0.0265(17)
    C12 0.0631(15) 0.090(2) 0.0660(16) 0.0002(13) 0.0146(12) -0.0121(14)
    C13 0.0496(13) 0.0759(17) 0.0596(14) -0.0029(12) 0.0119(11) 0.0001(12)
    C14 0.0644(15) 0.0803(19) 0.0751(17) -0.0125(13) 0.0238(13) -0.0141(14)
    C15 0.0672(16) 0.0824(18) 0.0719(16) -0.0018(14) 0.0205(13) -0.0113(14)
    C16 0.0568(14) 0.0767(17) 0.0559(14) -0.0016(12) 0.0077(11) -0.0004(12)
    C17 0.0561(13) 0.0777(17) 0.0651(15) -0.0067(12) 0.0088(12) 0.0049(13)
    C18 0.0532(13) 0.0729(16) 0.0649(15) 0.0024(12) 0.0119(11) 0.0076(13)
    C19 0.0601(14) 0.0805(18) 0.0710(17) 0.0008(13) 0.0165(13) 0.0107(13)
    C20 0.0548(14) 0.0858(18) 0.0705(16) -0.0019(12) 0.0173(12) 0.0074(14)
    C21 0.0528(14) 0.0754(17) 0.0680(16) 0.0014(12) 0.0106(12) 0.0091(13)
    C22 0.0477(12) 0.0608(15) 0.0699(15) 0.0034(11) 0.0119(11) 0.0023(12)
    C23 0.0572(14) 0.0858(19) 0.0705(16) -0.0067(13) 0.0139(12) -0.0055(14)
    C24 0.0697(17) 0.090(2) 0.0737(18) 0.0008(15) 0.0190(14) -0.0040(15)
    C25 0.0719(17) 0.097(2) 0.0740(18) 0.0114(16) 0.0064(14) -0.0146(16)
    C26 0.0718(18) 0.113(2) 0.101(2) -0.0186(17) 0.0135(17) -0.0349(19)
    N1 0.0469(11) 0.1011(16) 0.0559(12) -0.0106(10) 0.0117(9) -0.0101(11)
    N2 0.0690(14) 0.0918(17) 0.0919(17) -0.0185(12) 0.0224(12) -0.0184(14)
    O1 0.0638(11) 0.1250(16) 0.0731(12) -0.0188(11) 0.0105(9) -0.0031(11)
_geom_special_details
;
 All esds (except the esd in the dihedral angle between two l.s. planes)
 are estimated using the full covariance matrix.  The cell esds are taken
 into account individually in the estimation of esds in distances, angles
 and torsion angles; correlations between esds in cell parameters are only
 used when they are defined by crystal symmetry.  An approximate (isotropic)
 treatment of cell esds is used for estimating esds involving l.s. planes.
;
loop_
    _geom_bond_atom_site_label_1
    _geom_bond_atom_site_label_2
    _geom_bond_site_symmetry_2
    _geom_bond_distance
    _geom_bond_publ_flag
    C1 C2 . 1.375(3) ?
    C1 C6 . 1.379(3) ?
    C1 N1 . 1.430(3) ?
    C2 C3 . 1.374(4) ?
    C2 H2 . 0.9300 ?
    C3 C4 . 1.366(4) ?
    C3 H3 . 0.9300 ?
    C4 C5 . 1.379(4) ?
    C4 H4 . 0.9300 ?
    C5 C6 . 1.386(3) ?
    C5 H5 . 0.9300 ?
    C6 H6 . 0.9300 ?
    C7 C8 . 1.378(3) ?
    C7 C12 . 1.382(3) ?
    C7 N1 . 1.414(3) ?
    C8 C9 . 1.377(4) ?
    C8 H8 . 0.9300 ?
    C9 C10 . 1.365(4) ?
    C9 H9 . 0.9300 ?
    C10 C11 . 1.357(4) ?
    C10 H10 . 0.9300 ?
    C11 C12 . 1.377(4) ?
    C11 H11 . 0.9300 ?
    C12 H12 . 0.9300 ?
    C13 C14 . 1.389(3) ?
    C13 C16 . 1.389(3) ?
    C13 N1 . 1.410(3) ?
    C14 C15 . 1.381(3) ?
    C14 H14 . 0.9300 ?
    C15 C18 . 1.392(3) ?
    C15 H15 . 0.9300 ?
    C16 C17 . 1.380(3) ?
    C16 H16 . 0.9300 ?
    C17 C18 . 1.394(3) ?
    C17 H17 . 0.9300 ?
    C18 C19 . 1.457(3) ?
    C19 C20 . 1.326(3) ?
    C19 H19 . 0.9300 ?
    C20 C21 . 1.466(3) ?
    C20 H20 . 0.9300 ?
    C21 O1 . 1.225(3) ?
    C21 C22 . 1.493(3) ?
    C22 N2 . 1.333(3) ?
    C22 C23 . 1.375(3) ?
    C23 C24 . 1.372(4) ?
    C23 H23 . 0.9300 ?
    C24 C25 . 1.355(4) ?
    C24 H24 . 0.9300 ?
    C25 C26 . 1.366(4) ?
    C25 H25 . 0.9300 ?
    C26 N2 . 1.335(3) ?
    C26 H26 . 0.9300 ?
loop_
    _geom_angle_atom_site_label_1
    _geom_angle_atom_site_label_2
    _geom_angle_atom_site_label_3
    _geom_angle_site_symmetry_1
    _geom_angle_site_symmetry_3
    _geom_angle
    _geom_angle_publ_flag
    C2 C1 C6 . . 119.9(2) ?
    C2 C1 N1 . . 120.6(2) ?
    C6 C1 N1 . . 119.5(2) ?
    C3 C2 C1 . . 120.4(3) ?
    C3 C2 H2 . . 119.8 ?
    C1 C2 H2 . . 119.8 ?
    C4 C3 C2 . . 119.8(3) ?
    C4 C3 H3 . . 120.1 ?
    C2 C3 H3 . . 120.1 ?
    C3 C4 C5 . . 120.6(3) ?
    C3 C4 H4 . . 119.7 ?
    C5 C4 H4 . . 119.7 ?
    C4 C5 C6 . . 119.5(3) ?
    C4 C5 H5 . . 120.2 ?
    C6 C5 H5 . . 120.2 ?
    C1 C6 C5 . . 119.8(3) ?
    C1 C6 H6 . . 120.1 ?
    C5 C6 H6 . . 120.1 ?
    C8 C7 C12 . . 118.5(2) ?
    C8 C7 N1 . . 121.4(2) ?
    C12 C7 N1 . . 120.1(2) ?
    C9 C8 C7 . . 120.1(3) ?
    C9 C8 H8 . . 119.9 ?
    C7 C8 H8 . . 119.9 ?
    C10 C9 C8 . . 120.9(3) ?
    C10 C9 H9 . . 119.5 ?
    C8 C9 H9 . . 119.5 ?
    C11 C10 C9 . . 119.3(3) ?
    C11 C10 H10 . . 120.4 ?
    C9 C10 H10 . . 120.4 ?
    C10 C11 C12 . . 120.7(3) ?
    C10 C11 H11 . . 119.7 ?
    C12 C11 H11 . . 119.7 ?
    C11 C12 C7 . . 120.5(3) ?
    C11 C12 H12 . . 119.8 ?
    C7 C12 H12 . . 119.8 ?
    C14 C13 C16 . . 118.6(2) ?
    C14 C13 N1 . . 119.2(2) ?
    C16 C13 N1 . . 122.2(2) ?
    C15 C14 C13 . . 120.4(2) ?
    C15 C14 H14 . . 119.8 ?
    C13 C14 H14 . . 119.8 ?
    C14 C15 C18 . . 121.8(2) ?
    C14 C15 H15 . . 119.1 ?
    C18 C15 H15 . . 119.1 ?
    C17 C16 C13 . . 120.4(2) ?
    C17 C16 H16 . . 119.8 ?
    C13 C16 H16 . . 119.8 ?
    C16 C17 C18 . . 121.9(2) ?
    C16 C17 H17 . . 119.1 ?
    C18 C17 H17 . . 119.1 ?
    C15 C18 C17 . . 116.9(2) ?
    C15 C18 C19 . . 122.6(2) ?
    C17 C18 C19 . . 120.5(2) ?
    C20 C19 C18 . . 127.0(3) ?
    C20 C19 H19 . . 116.5 ?
    C18 C19 H19 . . 116.5 ?
    C19 C20 C21 . . 122.6(3) ?
    C19 C20 H20 . . 118.7 ?
    C21 C20 H20 . . 118.7 ?
    O1 C21 C20 . . 122.5(2) ?
    O1 C21 C22 . . 119.3(2) ?
    C20 C21 C22 . . 118.1(2) ?
    N2 C22 C23 . . 122.0(2) ?
    N2 C22 C21 . . 117.8(2) ?
    C23 C22 C21 . . 120.2(2) ?
    C24 C23 C22 . . 119.6(3) ?
    C24 C23 H23 . . 120.2 ?
    C22 C23 H23 . . 120.2 ?
    C25 C24 C23 . . 118.9(3) ?
    C25 C24 H24 . . 120.6 ?
    C23 C24 H24 . . 120.6 ?
    C24 C25 C26 . . 118.3(3) ?
    C24 C25 H25 . . 120.8 ?
    C26 C25 H25 . . 120.8 ?
    N2 C26 C25 . . 124.2(3) ?
    N2 C26 H26 . . 117.9 ?
    C25 C26 H26 . . 117.9 ?
    C13 N1 C7 . . 122.81(19) ?
    C13 N1 C1 . . 118.08(18) ?
    C7 N1 C1 . . 119.09(18) ?
    C22 N2 C26 . . 116.9(2) ?
loop_
    _geom_torsion_atom_site_label_1
    _geom_torsion_atom_site_label_2
    _geom_torsion_atom_site_label_3
    _geom_torsion_atom_site_label_4
    _geom_torsion_site_symmetry_1
    _geom_torsion_site_symmetry_2
    _geom_torsion_site_symmetry_3
    _geom_torsion_site_symmetry_4
    _geom_torsion
    _geom_torsion_publ_flag
    C6 C1 C2 C3 . . . . -0.5(4) ?
    N1 C1 C2 C3 . . . . 179.1(2) ?
    C1 C2 C3 C4 . . . . -0.1(4) ?
    C2 C3 C4 C5 . . . . 0.9(4) ?
    C3 C4 C5 C6 . . . . -1.1(4) ?
    C2 C1 C6 C5 . . . . 0.3(4) ?
    N1 C1 C6 C5 . . . . -179.3(2) ?
    C4 C5 C6 C1 . . . . 0.5(4) ?
    C12 C7 C8 C9 . . . . 1.5(4) ?
    N1 C7 C8 C9 . . . . 179.8(3) ?
    C7 C8 C9 C10 . . . . -1.0(5) ?
    C8 C9 C10 C11 . . . . -0.4(5) ?
    C9 C10 C11 C12 . . . . 1.2(5) ?
    C10 C11 C12 C7 . . . . -0.7(4) ?
    C8 C7 C12 C11 . . . . -0.6(4) ?
    N1 C7 C12 C11 . . . . -179.0(2) ?
    C16 C13 C14 C15 . . . . 1.0(4) ?
    N1 C13 C14 C15 . . . . -177.2(2) ?
    C13 C14 C15 C18 . . . . 0.4(4) ?
    C14 C13 C16 C17 . . . . -0.6(4) ?
    N1 C13 C16 C17 . . . . 177.5(2) ?
    C13 C16 C17 C18 . . . . -1.1(4) ?
    C14 C15 C18 C17 . . . . -2.0(4) ?
    C14 C15 C18 C19 . . . . 177.4(2) ?
    C16 C17 C18 C15 . . . . 2.4(4) ?
    C16 C17 C18 C19 . . . . -177.0(2) ?
    C15 C18 C19 C20 . . . . -13.4(4) ?
    C17 C18 C19 C20 . . . . 165.9(3) ?
    C18 C19 C20 C21 . . . . -177.7(2) ?
    C19 C20 C21 O1 . . . . -8.4(4) ?
    C19 C20 C21 C22 . . . . 170.5(2) ?
    O1 C21 C22 N2 . . . . -176.4(2) ?
    C20 C21 C22 N2 . . . . 4.6(3) ?
    O1 C21 C22 C23 . . . . 5.1(4) ?
    C20 C21 C22 C23 . . . . -173.8(2) ?
    N2 C22 C23 C24 . . . . 0.3(4) ?
    C21 C22 C23 C24 . . . . 178.7(2) ?
    C22 C23 C24 C25 . . . . 0.8(4) ?
    C23 C24 C25 C26 . . . . -2.0(4) ?
    C24 C25 C26 N2 . . . . 2.3(5) ?
    C14 C13 N1 C7 . . . . -150.5(2) ?
    C16 C13 N1 C7 . . . . 31.4(4) ?
    C14 C13 N1 C1 . . . . 30.6(3) ?
    C16 C13 N1 C1 . . . . -147.4(2) ?
    C8 C7 N1 C13 . . . . 34.6(4) ?
    C12 C7 N1 C13 . . . . -147.1(2) ?
    C8 C7 N1 C1 . . . . -146.6(2) ?
    C12 C7 N1 C1 . . . . 31.7(3) ?
    C2 C1 N1 C13 . . . . -119.3(3) ?
    C6 C1 N1 C13 . . . . 60.2(3) ?
    C2 C1 N1 C7 . . . . 61.8(3) ?
    C6 C1 N1 C7 . . . . -118.6(2) ?
    C23 C22 N2 C26 . . . . -0.1(4) ?
    C21 C22 N2 C26 . . . . -178.5(2) ?
    C25 C26 N2 C22 . . . . -1.2(5) ?
loop_
    _geom_hbond_atom_site_label_D
    _geom_hbond_atom_site_label_H
    _geom_hbond_atom_site_label_A
    _geom_hbond_site_symmetry_A
    _geom_hbond_distance_DH
    _geom_hbond_distance_HA
    _geom_hbond_distance_DA
    _geom_hbond_angle_DHA
    C5 H5 O1 1_655 0.93 2.55 3.404(3) 153
    C6 H6 O1 3_556 0.93 2.58 3.505(3) 179
