# Supplementary material for: (E)-3-[4-(Diphenyl­amino)­phen­yl]-1-(pyridin-2-yl)prop-2-en-1-one
Source: Acta Crystallogr Sect E Struct Rep Online. 2012 Jan 14;68(Pt 2):o417. doi: 10.1107/S1600536811055036 (PMC3275176; doi:10.1107/S1600536811055036)
Supplement: Supplementary file 2 [file e-68-0o417-Isup2.hkl]

# 
# h,k,l, Fc-squared, Fo-squared, sigma(Fo-squared) and status flag 
# 
data_I
_shelx_title ' KJSFAN02_0m in P21/c' 
_shelx_refln_list_code          4 
_shelx_F_calc_maximum      265.81 
_exptl_crystal_F_000       792.00 
_reflns_d_resolution_high  0.8409 
 
loop_ 
 _symmetry_equiv_pos_as_xyz 
 'x, y, z' 
 '-x, y+1/2, -z+1/2' 
 '-x, -y, -z' 
 'x, -y-1/2, z-1/2' 
 
_cell_length_a    12.0342 
_cell_length_b    17.4069 
_cell_length_c     9.4392 
_cell_angle_alpha  90.000 
_cell_angle_beta   91.757 
_cell_angle_gamma  90.000 
 
_shelx_F_squared_multiplier     1.000 
 
loop_ 
 _refln_index_h 
 _refln_index_k 
 _refln_index_l 
 _refln_F_squared_calc 
 _refln_F_squared_meas 
 _refln_F_squared_sigma 
 _refln_observed_status 
   1   0   0       57.68       54.20      3.79 o 
   2   0   0     4891.02     4838.88     74.61 o 
   3   0   0     1919.65     1719.74     28.08 o 
   4   0   0      124.88      158.29      8.63 o 
   5   0   0        9.68       10.91      3.49 o 
   6   0   0      117.16      112.24      5.89 o 
   7   0   0     1192.36     1188.58     20.03 o 
   8   0   0       51.70       48.28      4.97 o 
   9   0   0        8.92       12.50      3.50 o 
  10   0   0     2068.58     2151.71     39.21 o 
  11   0   0      182.54      177.78     16.73 o 
  12   0   0      357.02      369.26     23.44 o 
  13   0   0        3.01        2.29      3.92 o 
  14   0   0       81.33       60.47     11.13 o 
   1   1   0      192.93      160.30      4.65 o 
   2   1   0     2338.60     2067.03     19.54 o 
   3   1   0       29.52       30.94      2.97 o 
   4   1   0       58.09       59.05      3.98 o 
   5   1   0       43.84       42.88      3.36 o 
   6   1   0     1659.69     1590.93     18.04 o 
   7   1   0        6.00       12.88      2.11 o 
   8   1   0      812.58      821.70     13.69 o 
   9   1   0      173.89      167.35      6.27 o 
  10   1   0      459.39      480.71     12.69 o 
  11   1   0      120.18      137.64      9.97 o 
  12   1   0       59.78       60.57      7.84 o 
  13   1   0       13.38        8.02      3.38 o 
  14   1   0        6.57        2.54      2.62 o 
   0   2   0      301.64      203.72      7.59 o 
   1   2   0     1805.64     1497.20     15.77 o 
   2   2   0     2128.09     1941.49     18.90 o 
   3   2   0     7261.16     7164.07     75.20 o 
   4   2   0      191.66      207.56      5.47 o 
   5   2   0      123.45      128.15      4.72 o 
   6   2   0       32.22       37.98      3.52 o 
   7   2   0       33.82       41.76      4.26 o 
   8   2   0       54.37       67.29      5.55 o 
   9   2   0        1.25        2.43      1.43 o 
  10   2   0      331.53      359.26     11.18 o 
  11   2   0       28.63       21.93      4.20 o 
  12   2   0       10.50       12.03      3.12 o 
  13   2   0        7.42        8.97      3.31 o 
  14   2   0        1.22       -1.89      3.14 o 
   1   3   0     1078.85      985.88     10.77 o 
   2   3   0     1623.96     1412.52     15.74 o 
   3   3   0     1809.30     1692.38     16.05 o 
   4   3   0     1487.23     1374.25     15.50 o 
   5   3   0       18.32       25.30      2.73 o 
   6   3   0      336.98      334.96      8.50 o 
   7   3   0        0.02        1.18      1.25 o 
   8   3   0      201.71      200.35      6.98 o 
   9   3   0       22.87       21.88      3.69 o 
  10   3   0      228.87      230.64      9.08 o 
  11   3   0        0.92        4.85      1.97 o 
  12   3   0       28.09       23.39      4.34 o 
  13   3   0       13.68        9.69      4.27 o 
  14   3   0        3.77        2.70      2.78 o 
   0   4   0    70657.34    94319.57   1795.98 o 
   1   4   0     2991.21     2640.04     58.39 o 
   2   4   0    12581.09    12746.80    128.30 o 
   3   4   0      366.70      352.11      6.86 o 
   4   4   0       14.56       26.95      2.98 o 
   5   4   0        1.03        3.45      1.17 o 
   6   4   0       14.87       15.46      2.35 o 
   7   4   0        0.00        4.45      1.54 o 
   8   4   0       23.75       29.57      3.73 o 
   9   4   0       24.94       29.69      4.56 o 
  10   4   0      894.03      942.40     20.75 o 
  11   4   0       69.59       78.70      8.96 o 
  12   4   0      165.83      188.21     12.12 o 
  13   4   0        4.34        8.15      3.10 o 
  14   4   0       20.82       14.68      4.24 o 
   1   5   0       92.03       97.27      2.92 o 
   2   5   0       66.75       74.89      3.05 o 
   3   5   0     1313.65     1269.96     20.51 o 
   4   5   0       85.77       82.51      3.93 o 
   5   5   0       38.89       39.95      3.52 o 
   6   5   0        0.78        0.42      1.10 o 
   7   5   0      333.68      298.04      8.99 o 
   8   5   0      186.38      177.55      7.70 o 
   9   5   0       80.57       72.38      6.55 o 
  10   5   0      662.03      733.22     18.34 o 
  11   5   0       51.86       54.15      5.70 o 
  12   5   0        5.38        7.11      2.37 o 
  13   5   0        0.26        2.85      2.71 o 
   0   6   0     7022.95     6459.88     68.66 o 
   1   6   0     2135.98     1967.14     15.53 o 
   2   6   0       24.59       23.07      2.17 o 
   3   6   0     2386.31     2318.64     21.41 o 
   4   6   0      745.06      780.56     12.35 o 
   5   6   0       25.20       20.02      2.51 o 
   6   6   0       11.29       10.33      2.01 o 
   7   6   0      156.27      146.37      6.64 o 
   8   6   0       10.32        9.26      2.23 o 
   9   6   0       55.81       57.59      6.26 o 
  10   6   0      426.76      497.19     14.06 o 
  11   6   0       31.46       25.03      4.68 o 
  12   6   0       14.22       14.62      3.34 o 
  13   6   0        3.54        2.07      2.82 o 
   1   7   0      302.40      288.95      5.34 o 
   2   7   0      137.60      148.30      4.07 o 
   3   7   0      264.96      266.07      6.07 o 
   4   7   0      578.14      591.93      9.79 o 
   5   7   0       10.23        5.95      1.38 o 
   6   7   0       13.73       16.95      2.38 o 
   7   7   0        9.24        9.50      2.13 o 
   8   7   0      382.19      371.44     11.13 o 
   9   7   0       42.19       45.05      5.12 o 
  10   7   0        0.92        1.02      1.95 o 
  11   7   0       26.28       33.16      4.40 o 
  12   7   0       33.41       40.73      5.20 o 
  13   7   0       29.02       33.25      5.86 o 
   0   8   0      273.85      280.55      8.56 o 
   1   8   0      293.05      301.03      6.54 o 
   2   8   0      444.49      465.09      7.76 o 
   3   8   0      683.38      693.82     11.26 o 
   4   8   0     1226.61     1244.76     15.31 o 
   5   8   0        6.18        6.64      2.03 o 
   6   8   0       25.67       36.38      3.90 o 
   7   8   0       82.54       90.01      6.55 o 
   8   8   0      114.49      130.66      7.50 o 
   9   8   0       25.24       28.85      4.07 o 
  10   8   0       42.40       42.22      5.51 o 
  11   8   0        9.19        0.71      5.00 o 
  12   8   0       11.40       14.49      3.34 o 
  13   8   0       27.89       15.75      5.06 o 
   1   9   0      263.57      263.59      5.70 o 
   2   9   0      210.65      187.19      5.02 o 
   3   9   0       16.26       17.27      2.05 o 
   4   9   0        5.60        2.28      1.69 o 
   5   9   0        4.22        3.15      1.16 o 
   6   9   0        0.10        0.34      1.30 o 
   7   9   0        0.00        0.82      1.52 o 
   8   9   0       56.06       52.56      5.38 o 
   9   9   0       83.94       89.33      8.00 o 
  10   9   0        0.42        0.43      2.64 o 
  11   9   0        7.07        3.78      3.03 o 
  12   9   0       28.68       21.26      4.31 o 
   0  10   0       36.63       40.91      3.80 o 
   1  10   0        5.70        4.45      1.02 o 
   2  10   0      245.92      246.88      6.41 o 
   3  10   0       12.00       12.89      1.72 o 
   4  10   0       52.08       69.96      4.25 o 
   5  10   0       78.31       93.65      5.01 o 
   6  10   0       23.99       22.69      3.22 o 
   7  10   0       91.01       94.01      7.72 o 
   8  10   0      104.95      123.03      9.36 o 
   9  10   0       70.75       63.98      7.07 o 
  10  10   0       13.14        1.99      3.78 o 
  11  10   0        0.90        3.25      3.11 o 
  12  10   0        3.20       -2.72      4.33 o 
   1  11   0        1.75        2.28      1.27 o 
   2  11   0       23.49       18.84      2.36 o 
   3  11   0      374.04      389.12      8.19 o 
   4  11   0       91.59       91.20      5.24 o 
   5  11   0       26.86       34.86      6.54 o 
   6  11   0       95.38       96.65      8.43 o 
   7  11   0       68.66       82.89      8.02 o 
   8  11   0        8.48        1.98      3.44 o 
   9  11   0        3.54       -1.33      2.25 o 
  10  11   0        1.26        0.17      2.87 o 
  11  11   0        0.41        3.28      3.67 o 
  12  11   0        6.96        7.74      3.06 o 
   0  12   0        0.91        4.06      1.59 o 
   1  12   0       41.42       50.39      3.89 o 
   2  12   0       42.54       50.35      5.62 o 
   3  12   0        2.80        0.58      2.50 o 
   4  12   0      249.28      257.88     10.00 o 
   5  12   0       20.32       26.32      5.02 o 
   6  12   0        1.27        3.30      1.88 o 
   7  12   0       69.42       79.36      7.93 o 
   8  12   0       79.20       96.42     10.75 o 
   9  12   0        0.76        0.33      2.84 o 
  10  12   0        1.00        5.70      3.24 o 
  11  12   0        3.39       -1.72      2.86 o 
   1  13   0      106.06      119.76      8.85 o 
   2  13   0       93.21      103.19      9.77 o 
   3  13   0       12.78       12.05      3.30 o 
   4  13   0        0.00        2.71      2.24 o 
   5  13   0        0.05       -2.18      2.37 o 
   6  13   0        0.29       -0.25      3.29 o 
   7  13   0        5.80        4.88      4.46 o 
   8  13   0        8.53        6.27      4.26 o 
   9  13   0        0.08       -3.44      3.44 o 
  10  13   0       11.57       20.21      6.64 o 
  11  13   0       26.57       38.40      9.09 o 
   0  14   0       58.22       69.65     15.37 o 
   1  14   0       56.70       72.37     10.61 o 
   2  14   0       56.61       84.01     11.44 o 
   3  14   0       39.58       43.20      8.13 o 
   4  14   0       53.93       67.13     10.43 o 
   5  14   0        1.66        5.17      3.75 o 
   6  14   0       34.39       31.23      7.82 o 
   7  14   0       14.58       11.86      4.80 o 
   8  14   0        2.01        3.87      3.92 o 
   9  14   0        2.27       -0.12      4.09 o 
  10  14   0        4.97        9.49      5.05 o 
   1  15   0        0.80        6.80      3.43 o 
   2  15   0       33.23       37.96      8.02 o 
   3  15   0       13.02       13.50      4.09 o 
   4  15   0        0.39       -0.64      4.42 o 
   5  15   0        2.77       -1.31      3.00 o 
   6  15   0        0.14       -1.61      3.11 o 
   7  15   0        9.21       11.45      4.67 o 
   8  15   0        3.14        4.65      4.10 o 
   9  15   0        5.99        9.77      4.62 o 
   0  16   0        2.26        7.42      4.10 o 
   1  16   0        1.27       -3.00      3.00 o 
   2  16   0       11.28       11.39      3.98 o 
   3  16   0        7.64       -0.02      4.48 o 
   4  16   0       10.42        6.44      6.36 o 
   5  16   0        8.01        8.92      8.40 o 
   6  16   0       12.21       23.92     11.81 o 
   7  16   0        2.21        7.79      3.99 o 
   8  16   0        0.02       -3.38      3.72 o 
   9  16   0        3.31        5.71      4.44 o 
   1  17   0        4.43       -2.20      3.59 o 
   2  17   0        6.79        5.27      6.32 o 
   3  17   0       18.82       21.15      9.02 o 
   4  17   0        5.12        4.29      7.00 o 
   5  17   0        7.96        5.40      7.89 o 
   6  17   0        0.69        5.37      7.10 o 
   7  17   0        5.95        8.23      8.28 o 
   8  17   0        0.74        6.46      8.08 o 
   0  18   0       95.09      107.90     20.40 o 
   1  18   0       16.71       20.84      7.10 o 
   2  18   0        7.46        0.59      4.03 o 
   3  18   0        0.22       -1.09      5.30 o 
   4  18   0        0.01        3.28      7.26 o 
   5  18   0        7.12        2.22      5.35 o 
   6  18   0        0.04        6.59      6.48 o 
   7  18   0       16.07       12.23      7.05 o 
   1  19   0        7.82        0.85     10.98 o 
   2  19   0        0.02        6.15      6.13 o 
   3  19   0        3.79       10.51      8.22 o 
   4  19   0        3.62        2.73      6.05 o 
   5  19   0        1.68       -4.01      6.19 o 
   0  20   0        0.08       -3.32      4.72 o 
   1  20   0        0.28        1.42      3.45 o 
   2  20   0       10.96        6.38      5.30 o 
   3  20   0        8.49        6.44      6.74 o 
 -14   1   1        4.11        6.15      3.50 o 
 -13   1   1        7.90        9.35      3.45 o 
 -12   1   1       17.63       10.90      3.15 o 
 -11   1   1       15.95       11.62      3.38 o 
 -10   1   1       47.23       63.51      6.52 o 
  -9   1   1      255.78      236.35      7.49 o 
  -8   1   1       37.70       41.90      3.24 o 
  -7   1   1        1.21        1.95      0.84 o 
  -6   1   1      143.23      135.99      4.47 o 
  -5   1   1      165.92      172.22      6.03 o 
  -4   1   1        0.00        0.09      0.91 o 
  -3   1   1      229.76      224.01      6.65 o 
  -2   1   1      303.26      285.94      6.46 o 
  -1   1   1      493.25      482.22      6.55 o 
   0   1   1     1023.96      853.09      9.56 o 
   1   1   1     4941.54     4553.80     39.27 o 
   2   1   1    10461.15    10331.13     71.06 o 
   3   1   1       51.71       38.21      3.41 o 
   4   1   1      422.87      404.84      8.82 o 
   5   1   1       27.86       24.73      2.57 o 
   6   1   1      182.08      168.05      6.02 o 
   7   1   1       64.06       76.90      5.45 o 
   8   1   1       21.42       20.70      2.76 o 
   9   1   1       13.01       13.59      2.49 o 
  10   1   1        5.03        3.02      1.94 o 
  11   1   1        1.63        7.27      2.11 o 
  12   1   1      148.91      175.23     11.16 o 
  13   1   1        0.55        3.20      2.76 o 
  14   1   1        0.73        1.19      4.05 o 
 -14   2   1        0.58       -0.59      2.59 o 
 -13   2   1        5.09        0.54      2.72 o 
 -12   2   1       42.67       34.94     10.24 o 
 -11   2   1       10.58        7.45      2.92 o 
 -10   2   1       31.50       32.84      5.25 o 
  -9   2   1       31.78       32.76      3.88 o 
  -8   2   1        0.19        1.85      1.25 o 
  -7   2   1      767.26      799.92     12.01 o 
  -6   2   1       76.99       85.06      4.93 o 
  -5   2   1        3.23        5.46      1.43 o 
  -4   2   1      160.35      150.41      5.93 o 
  -3   2   1      141.53      133.69      5.14 o 
  -2   2   1    15762.98    16567.63    232.42 o 
  -1   2   1      835.00      853.48     21.06 o 
   0   2   1      802.34      669.12      8.15 o 
   1   2   1      847.56      752.11     11.16 o 
   2   2   1     7237.44     7098.79     61.00 o 
   3   2   1      645.10      628.83     10.10 o 
   4   2   1       13.40       10.30      1.78 o 
   5   2   1      517.28      519.34     10.00 o 
   6   2   1       38.17       41.89      3.70 o 
   7   2   1       31.64       29.81      2.98 o 
   8   2   1       16.35       11.36      2.04 o 
   9   2   1       24.24       27.95      3.63 o 
  10   2   1      228.14      241.19      9.46 o 
  11   2   1      426.33      469.67     14.68 o 
  12   2   1      598.54      660.65     20.86 o 
  13   2   1        6.28        9.04      3.06 o 
  14   2   1        4.05        4.06      3.03 o 
 -14   3   1       14.39       11.32      3.76 o 
 -13   3   1       20.63       20.84      4.35 o 
 -12   3   1      199.74      218.57     13.37 o 
 -11   3   1        8.48        8.35      3.41 o 
 -10   3   1        2.58        2.28      1.85 o 
  -9   3   1       29.76       38.85      4.33 o 
  -8   3   1       81.08      106.80      6.48 o 
  -7   3   1       62.29       73.85      4.34 o 
  -6   3   1       68.87       67.63      5.53 o 
  -5   3   1      478.13      419.85      9.68 o 
  -4   3   1        0.15        2.65      1.25 o 
  -3   3   1      980.32      924.77     14.03 o 
  -2   3   1     5368.10     5121.35     41.06 o 
  -1   3   1     1985.44     1777.77     37.53 o 
   0   3   1     3329.73     2980.23     34.15 o 
   1   3   1     2505.38     2240.45     28.99 o 
   2   3   1     9935.92    10051.84    237.37 o 
   3   3   1      658.51      637.36     10.28 o 
   4   3   1       65.46       68.98      4.12 o 
   5   3   1      149.55      175.72      5.30 o 
   6   3   1        2.18        2.27      1.02 o 
   7   3   1      640.56      657.84     12.01 o 
   8   3   1       69.85       73.41      5.25 o 
   9   3   1       10.93        8.60      2.53 o 
  10   3   1       87.73       89.47      7.14 o 
  11   3   1        5.41        9.34      2.24 o 
  12   3   1       62.39       68.96      7.39 o 
  13   3   1        0.03       -1.54      2.26 o 
  14   3   1        3.32        2.17      6.72 o 
 -14   4   1        5.42        1.19      2.91 o 
 -13   4   1        8.80        6.62      3.17 o 
 -12   4   1       46.35       47.87      7.63 o 
 -11   4   1       56.35       62.76      7.80 o 
 -10   4   1        1.11        4.36      2.04 o 
  -9   4   1      271.94      276.10      9.66 o 
  -8   4   1      649.53      627.19     13.87 o 
  -7   4   1      583.82      583.27     12.52 o 
  -6   4   1      330.21      308.23      8.46 o 
  -5   4   1        1.88        4.95      1.37 o 
  -4   4   1      107.85      106.85      4.70 o 
  -3   4   1      593.71      623.36     12.52 o 
  -2   4   1      219.70      205.35      5.26 o 
  -1   4   1      428.46      451.71      7.37 o 
   0   4   1     6981.65     6467.58     58.01 o 
   1   4   1    21218.89    22225.09    172.19 o 
   2   4   1    17898.23    18263.28    151.74 o 
   3   4   1      365.80      343.27      6.86 o 
   4   4   1      152.45      157.50      5.06 o 
   5   4   1      536.91      514.03     10.89 o 
   6   4   1       22.74       24.96      2.98 o 
   7   4   1       24.99       23.21      3.99 o 
   8   4   1      146.56      140.88      6.74 o 
   9   4   1      190.26      198.42      8.26 o 
  10   4   1        0.37        0.96      2.12 o 
  11   4   1      105.36      143.63      8.88 o 
  12   4   1       54.92       54.10      5.71 o 
  13   4   1       14.47       13.84      3.41 o 
 -13   5   1        1.13        0.25      2.70 o 
 -12   5   1        1.63        1.03      2.34 o 
 -11   5   1       35.19       26.77      4.14 o 
 -10   5   1       83.28       85.67      7.11 o 
  -9   5   1      939.14      928.09     18.38 o 
  -8   5   1      354.34      323.52     10.93 o 
  -7   5   1       23.53       21.18      3.04 o 
  -6   5   1        4.30        7.91      1.95 o 
  -5   5   1      264.93      242.12      7.91 o 
  -4   5   1       72.17       64.99      4.70 o 
  -3   5   1      595.12      545.94     10.17 o 
  -2   5   1     2138.58     2041.58     18.47 o 
  -1   5   1     1098.54      970.72      9.80 o 
   0   5   1        4.75        5.15      1.05 o 
   1   5   1     2488.58     2290.49     23.94 o 
   2   5   1     1886.75     1714.15     14.49 o 
   3   5   1     2019.03     1960.58     18.56 o 
   4   5   1      574.27      548.49      9.79 o 
   5   5   1      281.36      284.48      7.78 o 
   6   5   1       11.85       10.64      2.17 o 
   7   5   1        0.21       -0.20      1.27 o 
   8   5   1       95.77      115.59      6.76 o 
   9   5   1       87.43       89.21      6.96 o 
  10   5   1       37.78       49.30      5.50 o 
  11   5   1       12.95       13.44      2.94 o 
  12   5   1       30.24       37.88      5.18 o 
  13   5   1       12.53       15.87      3.70 o 
 -13   6   1        1.76        2.90      5.32 o 
 -12   6   1        2.60       -2.27      2.27 o 
 -11   6   1        5.36        4.55      2.19 o 
 -10   6   1       25.15       26.61      6.30 o 
  -9   6   1      809.20      824.90     17.56 o 
  -8   6   1       23.36       29.89      5.44 o 
  -7   6   1       53.80       57.68      5.64 o 
  -6   6   1       10.40       11.27      2.43 o 
  -5   6   1       70.32       63.98      5.09 o 
  -4   6   1        4.54        3.82      1.24 o 
  -3   6   1     1066.67     1043.52     15.01 o 
  -2   6   1      600.04      582.19     10.20 o 
  -1   6   1     1915.99     1806.57     15.15 o 
   0   6   1      297.37      279.38      6.37 o 
   1   6   1      866.76      753.72      9.59 o 
   2   6   1      887.43      863.01     10.40 o 
   3   6   1      336.46      304.18      6.19 o 
   4   6   1       14.54       17.54      2.25 o 
   5   6   1      506.34      477.33     10.11 o 
   6   6   1       57.73       70.63      5.23 o 
   7   6   1       33.26       36.05      4.17 o 
   8   6   1        8.05       10.03      2.12 o 
   9   6   1      157.59      156.42      8.19 o 
  10   6   1       51.50       56.52      5.81 o 
  11   6   1       39.26       43.36      5.11 o 
  12   6   1       30.58       30.02      4.61 o 
  13   6   1        9.25        7.70      2.92 o 
 -13   7   1        9.76        5.85      4.95 o 
 -12   7   1       45.54       53.82      6.88 o 
 -11   7   1        2.42        4.21      2.45 o 
 -10   7   1        0.44        0.43      2.53 o 
  -9   7   1        5.81        6.49      2.29 o 
  -8   7   1        1.75        6.32      2.16 o 
  -7   7   1        3.44        3.79      1.87 o 
  -6   7   1       87.22       84.85      6.53 o 
  -5   7   1      214.93      221.20      7.82 o 
  -4   7   1      155.44      146.15      5.84 o 
  -3   7   1      583.20      566.19     11.01 o 
  -2   7   1     3264.18     3073.10     28.05 o 
  -1   7   1      874.80      792.56      9.48 o 
   0   7   1      753.96      694.83      8.55 o 
   1   7   1      145.42      140.14      3.46 o 
   2   7   1      953.69      849.99      8.97 o 
   3   7   1      171.16      152.00      4.52 o 
   4   7   1      270.56      266.02      6.52 o 
   5   7   1       60.54       69.81      4.58 o 
   6   7   1       33.85       38.30      5.22 o 
   7   7   1      274.39      290.29      9.45 o 
   8   7   1       78.24       73.80      6.24 o 
   9   7   1        0.06       -0.49      1.78 o 
  10   7   1      155.38      158.99      8.61 o 
  11   7   1        7.22        5.37      2.58 o 
  12   7   1        8.44       11.66      4.27 o 
  13   7   1        0.02       -2.49      2.49 o 
 -13   8   1       14.92       14.34      5.28 o 
 -12   8   1       11.80        4.75      2.95 o 
 -11   8   1        0.79        3.27      2.27 o 
 -10   8   1      109.88      105.92      8.84 o 
  -9   8   1      211.38      221.02     10.05 o 
  -8   8   1       54.87       74.46      6.91 o 
  -7   8   1      782.40      783.84     17.60 o 
  -6   8   1       62.71       57.08      5.28 o 
  -5   8   1       31.87       29.80      3.45 o 
  -4   8   1       35.62       38.24      5.00 o 
  -3   8   1      741.84      762.21     11.75 o 
  -2   8   1       92.13       91.23      4.20 o 
  -1   8   1      721.59      635.26      8.72 o 
   0   8   1      582.62      535.74      7.88 o 
   1   8   1      276.87      251.20      5.00 o 
   2   8   1     3456.02     3464.36     25.48 o 
   3   8   1      341.98      363.23      7.23 o 
   4   8   1      212.29      179.00      5.42 o 
   5   8   1       17.30       21.39      2.49 o 
   6   8   1       10.10        8.25      2.43 o 
   7   8   1      152.96      146.75      7.00 o 
   8   8   1       87.72       92.88      6.58 o 
   9   8   1       50.60       47.94      5.90 o 
  10   8   1        2.14       -0.76      2.58 o 
  11   8   1        3.45        5.41      2.83 o 
  12   8   1       69.16       60.76      8.54 o 
  13   8   1       19.53       23.69      5.58 o 
 -12   9   1        6.25        7.77      5.04 o 
 -11   9   1        3.11        2.20      2.41 o 
 -10   9   1       61.32       63.96      6.77 o 
  -9   9   1      641.27      672.86     18.24 o 
  -8   9   1      494.11      522.61     15.22 o 
  -7   9   1       49.52       66.14      6.21 o 
  -6   9   1       56.75       51.19      5.10 o 
  -5   9   1       18.47       21.41      2.97 o 
  -4   9   1        2.96        2.65      1.09 o 
  -3   9   1      124.69      105.97      4.39 o 
  -2   9   1     2095.06     2020.16     23.87 o 
  -1   9   1      333.58      331.99      6.45 o 
   0   9   1       43.74       38.78      3.70 o 
   1   9   1      242.23      274.38      5.87 o 
   2   9   1       82.92       77.61      3.41 o 
   3   9   1      999.84     1005.45     11.53 o 
   4   9   1     1359.12     1380.67     16.60 o 
   5   9   1      365.09      340.07      8.31 o 
   6   9   1       23.22       23.07      3.22 o 
   7   9   1       83.03       91.92      8.00 o 
   8   9   1      238.46      254.58     12.08 o 
   9   9   1       35.69       35.37      6.09 o 
  10   9   1       21.46       23.48      4.38 o 
  11   9   1       18.53       10.73      6.22 o 
  12   9   1        0.64        4.63      2.56 o 
 -12  10   1       14.38       20.56      6.22 o 
 -11  10   1        0.26        3.60      2.42 o 
 -10  10   1        1.63        1.87      2.34 o 
  -9  10   1       60.54       65.57      6.64 o 
  -8  10   1       29.22       25.81      4.48 o 
  -7  10   1       78.61       89.01      7.36 o 
  -6  10   1       30.88       35.18      4.17 o 
  -5  10   1       33.18       37.54      4.03 o 
  -4  10   1       56.74       57.22      4.00 o 
  -3  10   1      221.50      197.67      6.08 o 
  -2  10   1       68.20       76.80      3.15 o 
  -1  10   1     1969.80     2020.76     19.93 o 
   0  10   1      157.49      156.25      4.73 o 
   1  10   1      266.71      252.28      5.89 o 
   2  10   1      316.53      349.98      8.86 o 
   3  10   1       96.92       75.32      4.66 o 
   4  10   1       47.93       48.22      4.19 o 
   5  10   1       22.69       24.30      2.94 o 
   6  10   1       99.47      120.54      7.41 o 
   7  10   1      225.94      216.37     10.89 o 
   8  10   1        2.30        3.45      2.67 o 
   9  10   1       20.31       13.12      5.21 o 
  10  10   1        6.75        1.64      2.20 o 
  11  10   1        1.20       -2.09      2.27 o 
  12  10   1        1.71       -0.87      2.52 o 
 -12  11   1       39.70       31.65      4.89 o 
 -11  11   1       31.04       44.93      9.92 o 
 -10  11   1        8.20        7.26      3.12 o 
  -9  11   1       12.01        6.31      4.38 o 
  -8  11   1        2.03       -0.81      1.88 o 
  -7  11   1       40.76       41.76      5.45 o 
  -6  11   1        2.53        0.03      1.43 o 
  -5  11   1       92.95      110.17      6.16 o 
  -4  11   1      128.09      136.14      5.56 o 
  -3  11   1        5.01        4.37      0.99 o 
  -2  11   1       24.15       23.20      2.63 o 
  -1  11   1      202.53      201.17      6.28 o 
   0  11   1       52.90       48.87      4.02 o 
   1  11   1        3.78        3.27      1.96 o 
   2  11   1       16.15       15.88      2.91 o 
   3  11   1       23.49       37.20      4.56 o 
   4  11   1       10.58       12.01      2.29 o 
   5  11   1       10.30        9.78      2.58 o 
   6  11   1       66.68       76.19      6.66 o 
   7  11   1       38.68       31.86      4.97 o 
   8  11   1       50.00       55.59      7.01 o 
   9  11   1       31.31       39.25      6.49 o 
  10  11   1        5.06        2.62      3.63 o 
  11  11   1        0.84        1.69      2.94 o 
  12  11   1        2.88        2.64      2.89 o 
 -11  12   1        0.83        1.24      3.13 o 
 -10  12   1        4.80        2.89      2.97 o 
  -9  12   1        4.84        8.85      3.77 o 
  -8  12   1        6.05        2.87      3.95 o 
  -7  12   1       61.24       58.56     11.31 o 
  -6  12   1        4.83        3.39      2.56 o 
  -5  12   1        0.22        0.03      1.92 o 
  -4  12   1       10.18       11.29      2.60 o 
  -3  12   1       55.20       53.85      4.28 o 
  -2  12   1       24.01       28.92      3.49 o 
  -1  12   1        0.17        0.19      2.03 o 
   0  12   1      113.75      126.65      8.96 o 
   1  12   1       60.68       62.64      6.15 o 
   2  12   1      105.62      114.76      7.38 o 
   3  12   1       28.96       32.33      4.76 o 
   4  12   1       14.18       14.42      3.20 o 
   5  12   1        1.80        1.98      1.88 o 
   6  12   1       43.35       37.05      5.48 o 
   7  12   1       34.40       42.52      6.56 o 
   8  12   1       29.13       31.18     11.45 o 
   9  12   1       10.24        2.26      3.34 o 
  10  12   1        1.62       -0.92      4.56 o 
  11  12   1        2.03        3.55      3.13 o 
 -11  13   1       15.18       11.58      5.50 o 
 -10  13   1       12.00        3.33      6.12 o 
  -9  13   1       22.10       21.61      7.05 o 
  -8  13   1       67.92       82.34     13.80 o 
  -7  13   1        7.54        2.67      3.43 o 
  -6  13   1       21.22       35.56     12.07 o 
  -5  13   1       41.93       40.68      8.42 o 
  -4  13   1       15.05       19.02      6.92 o 
  -3  13   1        2.44        4.25      2.19 o 
  -2  13   1      175.07      175.56     12.69 o 
  -1  13   1       55.92       66.45      6.17 o 
   0  13   1       15.93       15.04      2.91 o 
   1  13   1        0.97        0.00      1.45 o 
   2  13   1       82.56       72.08      6.77 o 
   3  13   1       62.66       79.49      7.47 o 
   4  13   1      121.85      123.57     10.24 o 
   5  13   1      109.27      119.40     11.30 o 
   6  13   1        1.57        1.15      2.38 o 
   7  13   1        0.43        3.98      3.58 o 
   8  13   1       27.33       22.64      5.16 o 
   9  13   1       16.58        7.28      3.64 o 
  10  13   1        0.23        3.87      4.42 o 
  11  13   1        0.61        8.20      4.48 o 
 -10  14   1        8.47       11.38      8.51 o 
  -9  14   1        1.52        2.30      4.63 o 
  -8  14   1        0.00        2.31      3.95 o 
  -7  14   1        8.83        9.65      4.10 o 
  -6  14   1       45.93       39.35      8.28 o 
  -5  14   1       31.76       35.68      7.43 o 
  -4  14   1        0.28       -2.21      4.25 o 
  -3  14   1       41.63       35.33     11.40 o 
  -2  14   1       24.61       27.10      6.15 o 
  -1  14   1       45.58       42.72      8.18 o 
   0  14   1        0.27        1.85      2.94 o 
   1  14   1       47.65       56.27      9.73 o 
   2  14   1       34.17       27.20      4.70 o 
   3  14   1        0.82       -1.75      2.31 o 
   4  14   1       10.94       19.10      4.47 o 
   5  14   1        3.80        1.50      3.50 o 
   6  14   1       20.50       26.34      7.09 o 
   7  14   1       46.94       46.16      9.07 o 
   8  14   1       16.01       12.39      4.94 o 
   9  14   1        1.83        0.55      6.56 o 
  10  14   1        0.77        7.14      5.92 o 
  -9  15   1        3.87        0.79      5.23 o 
  -8  15   1        0.57       -3.25      3.45 o 
  -7  15   1        6.82       16.89      5.97 o 
  -6  15   1        3.19        2.34      4.42 o 
  -5  15   1       30.46       25.53     11.06 o 
  -4  15   1       23.65       20.14      8.87 o 
  -3  15   1       31.55       37.50     12.40 o 
  -2  15   1       16.28       23.54      5.88 o 
  -1  15   1        8.02        8.48      4.28 o 
   0  15   1        0.64        0.70      3.62 o 
   1  15   1      101.80      107.78     13.43 o 
   2  15   1        0.10        5.22      2.60 o 
   3  15   1       10.68       11.07      3.75 o 
   4  15   1       20.87       22.48      5.68 o 
   5  15   1        1.65       -0.47      3.29 o 
   6  15   1        0.03       -1.24      2.98 o 
   7  15   1        1.39        2.51      3.49 o 
   8  15   1        8.10       11.98      5.63 o 
   9  15   1        0.01        4.68      4.68 o 
  -9  16   1        0.73        2.18      6.45 o 
  -8  16   1        4.35        5.85      9.43 o 
  -7  16   1        7.14        4.55      6.29 o 
  -6  16   1       12.75       -4.44      4.44 o 
  -5  16   1       13.11       26.01     11.30 o 
  -4  16   1        8.85        4.82      6.52 o 
  -3  16   1       34.57       45.16     13.73 o 
  -2  16   1        8.86       14.41      4.76 o 
  -1  16   1        4.47       -0.06      4.97 o 
   0  16   1        7.35       11.00      3.61 o 
   1  16   1        4.13        1.35      4.28 o 
   2  16   1       11.72        6.16      5.96 o 
   3  16   1        0.02       -5.52      5.52 o 
   4  16   1        2.94       -0.51      3.74 o 
   5  16   1       22.24       18.68      6.30 o 
   6  16   1        3.65        1.65      7.41 o 
   7  16   1        7.86        4.99      7.02 o 
   8  16   1        0.14        8.30      4.40 o 
  -8  17   1        1.06        0.79      7.11 o 
  -7  17   1        0.01       -5.32      5.32 o 
  -6  17   1        1.76       10.71      6.27 o 
  -5  17   1        1.81        2.41      5.39 o 
  -4  17   1        0.36        1.99      6.06 o 
  -3  17   1        0.13        4.53      6.37 o 
  -2  17   1        1.08       -1.11      5.44 o 
  -1  17   1       41.60       34.93      7.51 o 
   0  17   1       31.15       35.53      7.40 o 
   1  17   1        0.59        0.73      6.43 o 
   2  17   1       31.27       31.69     13.66 o 
   3  17   1        7.42        9.26      4.80 o 
   4  17   1       13.19       10.88      8.12 o 
   5  17   1        1.61       -6.04      6.04 o 
   6  17   1        0.01        6.44      7.08 o 
   7  17   1        0.03       -2.86      4.85 o 
   8  17   1        5.72        0.68      8.48 o 
  -6  18   1        1.77       18.42      7.94 o 
  -5  18   1       16.39       18.21      9.27 o 
  -4  18   1        0.87        4.28      7.20 o 
  -3  18   1        3.67       -3.63      5.04 o 
  -2  18   1        8.63       20.31      9.00 o 
  -1  18   1        0.59        4.09      3.90 o 
   0  18   1        3.18        1.44      3.44 o 
   1  18   1        2.58        2.65      5.63 o 
   2  18   1        0.50       -4.53      5.11 o 
   3  18   1        6.30       -3.13      5.14 o 
   4  18   1        3.45       -5.08      5.08 o 
   5  18   1       11.08       11.92      8.69 o 
   6  18   1        1.08        2.41      5.19 o 
  -5  19   1        3.07       -4.73      4.73 o 
  -4  19   1        0.04       -5.37      5.37 o 
  -3  19   1       13.94       -1.20      6.39 o 
  -2  19   1        1.60        1.28      6.12 o 
  -1  19   1        2.16       -4.43      5.58 o 
   0  19   1        0.42        7.11      4.37 o 
   1  19   1       16.48        6.77      4.75 o 
   2  19   1        0.18       -0.12      3.64 o 
   3  19   1       10.45        6.04      7.22 o 
   4  19   1        0.20       -4.16      4.16 o 
   5  19   1        3.69        3.29      7.05 o 
  -3  20   1        0.74       -5.28      5.28 o 
  -2  20   1        2.15        6.64      7.61 o 
  -1  20   1        0.75        4.88      6.07 o 
   0  20   1        4.59        8.87      4.04 o 
   1  20   1        0.04        1.99      5.11 o 
   2  20   1        0.02       -4.91      4.91 o 
   3  20   1        0.05        2.12      5.71 o 
 -14   0   2        2.09       -5.39      5.68 o 
 -13   0   2        0.00       -2.91      3.12 o 
 -12   0   2        0.86       -0.69      6.65 o 
 -11   0   2        0.31       -2.86      3.83 o 
 -10   0   2       26.36       26.72      7.15 o 
  -9   0   2       13.10       12.83      4.87 o 
  -8   0   2      119.33       97.31     20.96 o 
  -7   0   2       46.19       50.71      4.49 o 
  -6   0   2     3946.97     4350.76    108.76 o 
  -5   0   2     8512.86     9198.33    159.22 o 
  -4   0   2      157.84      117.91     12.63 o 
  -3   0   2     4897.92     4611.53     59.85 o 
  -2   0   2     3569.39     3359.01     45.33 o 
  -1   0   2     2010.92     1798.78     29.48 o 
   0   0   2     6217.61     6042.52     65.94 o 
   1   0   2     1131.75      893.13     14.80 o 
   2   0   2      394.16      424.99     13.00 o 
   3   0   2        2.52        2.90      1.79 o 
   4   0   2      401.67      369.93     11.64 o 
   5   0   2     6701.31     6874.93     71.04 o 
   6   0   2      446.64      439.18     14.75 o 
   7   0   2      296.20      329.58     13.52 o 
   8   0   2        1.49        1.22      2.09 o 
   9   0   2      140.02      145.98     11.43 o 
  10   0   2       32.87       33.72      6.58 o 
  11   0   2        6.31        2.98      2.78 o 
  12   0   2      118.85      142.30     13.79 o 
  13   0   2       10.26        6.08     10.59 o 
 -14   1   2        0.25       -0.15      3.01 o 
 -13   1   2        1.70        3.20      3.62 o 
 -12   1   2        6.06        1.11      2.62 o 
 -11   1   2       20.27       22.54      4.75 o 
 -10   1   2       18.66       22.08      4.45 o 
  -9   1   2       68.10       69.02      7.72 o 
  -8   1   2       32.54       33.04      4.00 o 
  -7   1   2       15.69       15.34      2.45 o 
  -6   1   2       42.05       48.76      4.40 o 
  -5   1   2     1080.74     1138.13     20.38 o 
  -4   1   2      151.49      129.37      5.97 o 
  -3   1   2     1209.27     1104.60     17.12 o 
  -2   1   2      283.13      288.97      6.85 o 
  -1   1   2     1153.27     1051.69     11.62 o 
   0   1   2      279.72      288.58      7.99 o 
   1   1   2     6311.27     6051.95     42.21 o 
   2   1   2     5115.75     4787.83     33.58 o 
   3   1   2        0.32        1.66      1.07 o 
   4   1   2      314.09      322.10      7.62 o 
   5   1   2      489.09      526.84     10.66 o 
   6   1   2      152.70      161.19      6.49 o 
   7   1   2       31.52       28.63      3.87 o 
   8   1   2       94.17      117.97      6.85 o 
   9   1   2       13.69       12.48      4.83 o 
  10   1   2        0.12        3.30      1.86 o 
  11   1   2        0.76        1.19      1.85 o 
  12   1   2       58.06       83.55      9.73 o 
  13   1   2       14.79        7.59      3.29 o 
 -14   2   2        0.09        2.17      3.30 o 
 -13   2   2       32.26       19.44      5.57 o 
 -12   2   2        0.36        1.78      2.89 o 
 -11   2   2       12.55       10.34      3.14 o 
 -10   2   2       60.10       70.38      8.03 o 
  -9   2   2       30.12       27.22      3.93 o 
  -8   2   2      386.61      370.42     11.50 o 
  -7   2   2       60.63       71.29      5.32 o 
  -6   2   2        7.44        2.70      1.21 o 
  -5   2   2      534.10      535.66     11.59 o 
  -4   2   2      520.45      497.36     10.36 o 
  -3   2   2     1563.36     1502.01     20.54 o 
  -2   2   2     3884.64     3649.73     30.50 o 
  -1   2   2     2957.90     2700.22     28.47 o 
   0   2   2        6.84        4.02      1.50 o 
   1   2   2     1153.25      971.37     10.63 o 
   2   2   2     3069.44     2822.43     24.86 o 
   3   2   2       66.23       62.36      3.35 o 
   4   2   2      338.08      327.22      7.68 o 
   5   2   2      137.98      143.02      5.47 o 
   6   2   2       33.67       31.83      3.32 o 
   7   2   2       13.68       12.92      3.13 o 
   8   2   2       40.43       42.13      4.42 o 
   9   2   2       17.90       11.33      2.94 o 
  10   2   2        0.37       -1.07      1.59 o 
  11   2   2        0.09       -0.11      1.91 o 
  12   2   2        0.32        5.22      2.18 o 
  13   2   2       21.95       17.48      3.97 o 
 -14   3   2        0.11       -2.53      2.53 o 
 -13   3   2        3.65        5.97      2.85 o 
 -12   3   2        2.92        3.42      2.90 o 
 -11   3   2       50.62       56.43      7.35 o 
 -10   3   2        0.81       -1.88      1.88 o 
  -9   3   2       54.86       59.00      5.90 o 
  -8   3   2       32.23       30.54      4.04 o 
  -7   3   2      100.33      117.55      6.87 o 
  -6   3   2      297.54      301.93      9.38 o 
  -5   3   2      990.05     1032.13     16.99 o 
  -4   3   2       10.85       11.24      1.90 o 
  -3   3   2     1849.20     1712.97     19.89 o 
  -2   3   2     5998.61     5660.35     38.69 o 
  -1   3   2     6879.37     6465.72     41.61 o 
   0   3   2       57.88       45.39      2.80 o 
   1   3   2      335.81      313.59      6.63 o 
   2   3   2     3092.84     2817.93     24.57 o 
   3   3   2     1192.05     1112.89     14.82 o 
   4   3   2       51.02       46.90      3.95 o 
   5   3   2     1166.65     1155.69     16.44 o 
   6   3   2       36.74       39.62      3.82 o 
   7   3   2        4.13        7.84      2.32 o 
   8   3   2       22.92       27.55      3.53 o 
   9   3   2       22.40       17.40      2.61 o 
  10   3   2        0.77       -1.70      1.70 o 
  11   3   2       27.97       27.94      4.12 o 
  12   3   2       70.35       81.54      7.06 o 
  13   3   2       57.73       66.58      8.55 o 
 -13   4   2        3.17       20.07      4.32 o 
 -12   4   2       18.06       22.85      5.45 o 
 -11   4   2       89.46       91.30      9.74 o 
 -10   4   2       86.82       79.01      7.40 o 
  -9   4   2      105.01      112.32      8.00 o 
  -8   4   2      128.16      140.54      8.25 o 
  -7   4   2      393.29      380.26     11.49 o 
  -6   4   2      694.10      654.41     14.36 o 
  -5   4   2     3209.25     3193.31     33.48 o 
  -4   4   2     1118.28     1122.17     16.92 o 
  -3   4   2       10.77       12.10      1.98 o 
  -2   4   2      156.02      133.53      7.90 o 
  -1   4   2      205.99      218.00      4.93 o 
   0   4   2       67.28       53.70      2.51 o 
   1   4   2       85.72       87.27      3.96 o 
   2   4   2      728.51      670.96      9.64 o 
   3   4   2     2310.24     2247.57     22.81 o 
   4   4   2       90.27       85.51      4.52 o 
   5   4   2     2543.97     2750.70     30.11 o 
   6   4   2      127.03      130.94      6.25 o 
   7   4   2      117.57      140.77      6.90 o 
   8   4   2        0.28        0.72      1.43 o 
   9   4   2       94.16      112.75      8.01 o 
  10   4   2       74.62       70.84      6.36 o 
  11   4   2       31.25       44.20      6.14 o 
  12   4   2        0.37        1.14      2.12 o 
  13   4   2        1.62       -2.11      2.11 o 
 -13   5   2        1.11       -2.56      2.56 o 
 -12   5   2       25.60       13.88      3.78 o 
 -11   5   2        3.74        5.35      2.58 o 
 -10   5   2       82.23       83.70     10.19 o 
  -9   5   2       12.89       13.16      2.80 o 
  -8   5   2       38.66       42.57      4.91 o 
  -7   5   2        0.33        0.38      1.69 o 
  -6   5   2        5.87        6.27      1.92 o 
  -5   5   2      306.64      268.68      8.59 o 
  -4   5   2     1049.14     1004.69     16.19 o 
  -3   5   2     1035.50      988.46     14.88 o 
  -2   5   2      205.49      215.95      6.10 o 
  -1   5   2       50.50       54.46      2.44 o 
   0   5   2     2632.78     2501.71     21.60 o 
   1   5   2      506.72      452.15      8.23 o 
   2   5   2      495.14      432.45      9.84 o 
   3   5   2      380.84      385.04      8.03 o 
   4   5   2      343.39      348.86      8.68 o 
   5   5   2     1304.50     1406.96     20.28 o 
   6   5   2       10.90       11.54      2.27 o 
   7   5   2      140.18      155.38      6.79 o 
   8   5   2      103.84      108.12      6.97 o 
   9   5   2       45.50       49.64      5.27 o 
  10   5   2        0.94        1.05      2.34 o 
  11   5   2       13.03        7.91      2.38 o 
  12   5   2        0.46       -0.44      2.05 o 
  13   5   2        0.82        4.49      2.67 o 
 -13   6   2       25.22       20.27      4.50 o 
 -12   6   2       17.60       22.41      4.53 o 
 -11   6   2        7.25        8.46      2.72 o 
 -10   6   2        6.94        7.77      2.69 o 
  -9   6   2      498.93      496.91     15.15 o 
  -8   6   2       27.40       30.98      4.35 o 
  -7   6   2      219.23      237.10      9.31 o 
  -6   6   2        0.36        0.60      1.40 o 
  -5   6   2       12.64       10.98      2.03 o 
  -4   6   2       20.57       24.07      3.22 o 
  -3   6   2       43.84       52.23      3.77 o 
  -2   6   2      488.02      502.54      8.67 o 
  -1   6   2       55.72       60.12      2.37 o 
   0   6   2      380.10      351.79      6.15 o 
   1   6   2       10.75        7.54      1.14 o 
   2   6   2     1949.83     1803.51     18.58 o 
   3   6   2      225.02      234.08      5.79 o 
   4   6   2      853.99      844.59     12.70 o 
   5   6   2      466.95      513.32     11.36 o 
   6   6   2        3.57        8.77      1.89 o 
   7   6   2       12.46       13.45      2.41 o 
   8   6   2        9.29        6.63      1.93 o 
   9   6   2        3.43        3.49      2.02 o 
  10   6   2        5.77        3.87      2.04 o 
  11   6   2       46.76       53.50      6.41 o 
  12   6   2        7.73       13.80      3.35 o 
  13   6   2        3.92       -0.98      2.67 o 
 -13   7   2        3.34        3.82      3.02 o 
 -12   7   2       22.08       15.73      3.79 o 
 -11   7   2       55.73       68.04      8.92 o 
 -10   7   2       33.16       42.23      5.53 o 
  -9   7   2      198.48      220.71     10.04 o 
  -8   7   2       10.89       12.10      3.50 o 
  -7   7   2        0.22        2.85      1.62 o 
  -6   7   2       58.76       55.38      5.17 o 
  -5   7   2      118.35      115.57      5.81 o 
  -4   7   2      214.40      243.61      7.85 o 
  -3   7   2      282.08      253.48     11.94 o 
  -2   7   2       12.95       15.91      1.79 o 
  -1   7   2       12.30        9.05      1.39 o 
   0   7   2        7.71        7.56      1.31 o 
   1   7   2      109.64      123.53      5.26 o 
   2   7   2       23.17       27.37      2.75 o 
   3   7   2     1034.82      978.96     14.30 o 
   4   7   2      365.60      313.61      8.13 o 
   5   7   2       76.28       87.61      4.76 o 
   6   7   2        0.00        1.10      1.27 o 
   7   7   2       13.77       12.02      2.22 o 
   8   7   2        7.74        6.90      2.10 o 
   9   7   2       45.91       53.24      6.08 o 
  10   7   2       81.55       93.07      8.71 o 
  11   7   2        1.96        3.68      2.64 o 
  12   7   2        4.57        7.71      3.61 o 
  13   7   2       13.86       10.78      3.43 o 
 -13   8   2        0.08        0.97      2.79 o 
 -12   8   2        5.58       -0.55      2.81 o 
 -11   8   2       18.06       13.15      3.14 o 
 -10   8   2       63.52       65.48      6.80 o 
  -9   8   2        6.76        7.63      2.34 o 
  -8   8   2      169.43      171.31      8.78 o 
  -7   8   2      454.33      468.00     13.56 o 
  -6   8   2       36.85       40.80      4.44 o 
  -5   8   2       30.87       33.68      3.88 o 
  -4   8   2        3.45        5.43      1.51 o 
  -3   8   2       52.72       65.88      4.65 o 
  -2   8   2      313.31      318.42      6.86 o 
  -1   8   2      120.64      121.76      3.90 o 
   0   8   2        1.34        2.09      0.88 o 
   1   8   2       26.63       29.88      3.37 o 
   2   8   2      282.25      267.57      6.53 o 
   3   8   2     2739.88     2747.06     26.78 o 
   4   8   2        0.01       -0.88      0.88 o 
   5   8   2      207.26      208.09      8.18 o 
   6   8   2       63.94       66.38      6.05 o 
   7   8   2       53.20       62.09      6.30 o 
   8   8   2        2.91        3.52      2.46 o 
   9   8   2        4.46        5.83      2.37 o 
  10   8   2       80.00       71.27      7.34 o 
  11   8   2        0.12        4.18      3.25 o 
  12   8   2       13.47       21.08      4.06 o 
 -12   9   2        1.14       -1.44      2.15 o 
 -11   9   2        2.78       -2.25      2.25 o 
 -10   9   2        0.05        0.01      1.92 o 
  -9   9   2       43.05       44.37      5.55 o 
  -8   9   2      137.89      147.12      8.87 o 
  -7   9   2      194.44      193.79      8.70 o 
  -6   9   2       33.01       30.41      3.75 o 
  -5   9   2        4.46        2.97      1.58 o 
  -4   9   2      161.60      174.17      6.71 o 
  -3   9   2      186.71      213.87      6.08 o 
  -2   9   2       10.15       11.57      1.47 o 
  -1   9   2      239.72      235.77      6.29 o 
   0   9   2      132.90      117.75      4.29 o 
   1   9   2        0.12        0.96      1.33 o 
   2   9   2      193.11      177.72      5.37 o 
   3   9   2      400.20      378.47      8.91 o 
   4   9   2        2.54        0.83      1.62 o 
   5   9   2       41.12       50.28      4.51 o 
   6   9   2      175.47      192.57      7.87 o 
   7   9   2       82.43       73.06      6.77 o 
   8   9   2        2.15        0.95      2.22 o 
   9   9   2        7.20        6.32      2.62 o 
  10   9   2        0.72        1.57      2.22 o 
  11   9   2       28.46       16.88      4.81 o 
  12   9   2        0.29        3.39      2.81 o 
 -12  10   2        1.15       -3.21      3.21 o 
 -11  10   2        1.22        1.41      3.34 o 
 -10  10   2        0.24        1.66      2.86 o 
  -9  10   2      135.32      137.76     10.85 o 
  -8  10   2      171.34      188.52      9.39 o 
  -7  10   2      200.54      223.16      9.37 o 
  -6  10   2        7.59        4.84      2.69 o 
  -5  10   2       12.64       19.68      2.77 o 
  -4  10   2        5.22        4.96      1.47 o 
  -3  10   2        0.87        0.15      1.11 o 
  -2  10   2      106.24       96.46      4.62 o 
  -1  10   2       21.93       30.15      2.87 o 
   0  10   2      195.52      211.30      7.67 o 
   1  10   2        2.14        4.36      1.76 o 
   2  10   2       93.13      114.17      6.85 o 
   3  10   2      236.99      231.25      8.73 o 
   4  10   2       92.69      100.07      7.36 o 
   5  10   2      441.85      448.18     13.16 o 
   6  10   2       77.62       80.76      6.13 o 
   7  10   2       28.79       32.86      4.87 o 
   8  10   2       28.08       25.98      4.11 o 
   9  10   2        4.23        0.64      2.34 o 
  10  10   2       17.23       14.21      4.14 o 
  11  10   2       25.30       27.75      5.65 o 
  12  10   2        1.32       -2.96      2.96 o 
 -11  11   2        1.83       -2.17      4.27 o 
 -10  11   2       24.14       22.38      6.53 o 
  -9  11   2       20.31        8.75      4.44 o 
  -8  11   2        0.11        4.60      4.54 o 
  -7  11   2       13.92       18.14      3.94 o 
  -6  11   2       55.82       45.54      5.92 o 
  -5  11   2       33.74       45.68      5.46 o 
  -4  11   2      337.73      346.61     12.49 o 
  -3  11   2       21.24       16.66      3.21 o 
  -2  11   2       29.24       27.00      2.76 o 
  -1  11   2       23.60       22.66      2.79 o 
   0  11   2       41.40       41.35      4.97 o 
   1  11   2      326.99      343.57     10.39 o 
   2  11   2        0.11        0.63      1.81 o 
   3  11   2      146.97      144.40      7.75 o 
   4  11   2       74.31       74.42      6.60 o 
   5  11   2       35.60       39.63      4.83 o 
   6  11   2       25.20       14.85      3.39 o 
   7  11   2       15.80       12.64      3.57 o 
   8  11   2        8.25       10.90      3.40 o 
   9  11   2       13.27        4.75      3.52 o 
  10  11   2       22.60       12.99      6.34 o 
  11  11   2        7.22        4.63      5.16 o 
 -11  12   2        4.04        1.59      2.83 o 
 -10  12   2       21.13       15.90      5.26 o 
  -9  12   2       63.53       76.33     10.15 o 
  -8  12   2        0.42       -0.15      2.35 o 
  -7  12   2      105.56      116.60      9.97 o 
  -6  12   2      159.40      193.29     10.11 o 
  -5  12   2       15.43       15.84      3.15 o 
  -4  12   2      113.19      121.48      6.80 o 
  -3  12   2        8.38        6.44      2.11 o 
  -2  12   2       35.87       35.86      3.73 o 
  -1  12   2        0.06       -0.80      1.35 o 
   0  12   2        2.13        2.68      1.87 o 
   1  12   2       83.07       84.36      7.49 o 
   2  12   2        0.65        2.33      2.21 o 
   3  12   2       27.80       25.70      3.75 o 
   4  12   2      172.84      186.07      8.96 o 
   5  12   2      266.90      265.00     10.51 o 
   6  12   2       14.81       10.46      2.26 o 
   7  12   2        8.20        3.36      3.39 o 
   8  12   2       35.68       37.44      6.03 o 
   9  12   2       18.40       14.63      3.96 o 
  10  12   2        0.02        2.58      3.02 o 
  11  12   2        3.78       -0.14      3.93 o 
 -10  13   2        0.93        2.83      3.05 o 
  -9  13   2        0.12        3.93      2.95 o 
  -8  13   2        7.52        3.88      2.74 o 
  -7  13   2      233.05      238.21     13.64 o 
  -6  13   2        0.30        1.70      2.28 o 
  -5  13   2       55.86       81.40     11.59 o 
  -4  13   2        2.60        6.84      1.97 o 
  -3  13   2      155.27      161.27      9.97 o 
  -2  13   2       17.92       19.29      4.23 o 
  -1  13   2       35.24       36.98      4.11 o 
   0  13   2      122.90      139.28      6.88 o 
   1  13   2       66.32       66.07      7.01 o 
   2  13   2       33.01       38.46      5.11 o 
   3  13   2      109.36      131.52      7.70 o 
   4  13   2       41.87       52.92      5.82 o 
   5  13   2       91.51       90.21      7.50 o 
   6  13   2        9.94        6.46      3.20 o 
   7  13   2      116.11      129.16     14.85 o 
   8  13   2        0.05        1.89      2.82 o 
   9  13   2        8.37        6.95      4.90 o 
  10  13   2        5.13        5.59      4.12 o 
 -10  14   2        0.42        0.07      4.20 o 
  -9  14   2        0.45       -2.45      3.66 o 
  -8  14   2       18.11       19.80      6.74 o 
  -7  14   2       38.54       37.71      8.71 o 
  -6  14   2        9.60       10.45      7.69 o 
  -5  14   2       77.95       90.72     19.65 o 
  -4  14   2        1.82        6.73      6.21 o 
  -3  14   2        2.58        1.67      5.53 o 
  -2  14   2        0.25       -0.24      2.31 o 
  -1  14   2       18.22       24.46      3.88 o 
   0  14   2        3.76        7.25      4.03 o 
   1  14   2       10.18        9.46      2.53 o 
   2  14   2        4.76        3.53      2.26 o 
   3  14   2      152.15      174.51      9.48 o 
   4  14   2       51.28       46.60     13.03 o 
   5  14   2        6.81       10.20      3.97 o 
   6  14   2       47.23       41.11      5.88 o 
   7  14   2        3.63        2.06      2.88 o 
   8  14   2        0.26        1.57      4.56 o 
   9  14   2        0.27       -2.56      2.56 o 
  10  14   2        2.14       14.26      5.02 o 
  -9  15   2        3.45        3.96      6.27 o 
  -8  15   2       24.60       27.79     10.78 o 
  -7  15   2        5.79        3.78      6.30 o 
  -6  15   2        0.01        3.12      6.35 o 
  -5  15   2      122.06      129.90     24.81 o 
  -4  15   2       28.39       23.85      9.78 o 
  -3  15   2       13.99       18.96      9.72 o 
  -2  15   2       27.55       16.71      8.99 o 
  -1  15   2       32.10       35.59      7.57 o 
   0  15   2        8.67       14.32      3.76 o 
   1  15   2       24.57       26.75      5.15 o 
   2  15   2        0.21       -0.91      2.33 o 
   3  15   2       11.14        8.88      3.19 o 
   4  15   2        4.71        7.77      3.49 o 
   5  15   2       40.20       52.75     11.78 o 
   6  15   2        2.69        2.69      4.02 o 
   7  15   2        0.72       -3.20      3.20 o 
   8  15   2        0.66        1.72      4.01 o 
   9  15   2        1.08        3.07      3.93 o 
  -8  16   2       10.85        0.16      5.99 o 
  -7  16   2       15.15       26.52     10.36 o 
  -6  16   2       21.65       28.32     11.49 o 
  -5  16   2        0.29        6.38      7.03 o 
  -4  16   2        9.56        6.31      5.88 o 
  -3  16   2        0.96        5.87      6.48 o 
  -2  16   2       11.86        1.77      4.82 o 
  -1  16   2        0.14       -1.12      3.58 o 
   0  16   2        6.66        6.74      4.40 o 
   1  16   2        8.61       11.19      5.67 o 
   2  16   2       59.62       71.32      9.37 o 
   3  16   2       18.85       23.86      5.19 o 
   4  16   2        1.48       -1.31      2.79 o 
   5  16   2        5.88       17.25      7.53 o 
   6  16   2       29.42       38.12      9.45 o 
   7  16   2        4.52        8.21      9.54 o 
   8  16   2       10.46        3.91      5.60 o 
  -7  17   2       10.83        6.91      6.92 o 
  -6  17   2        0.10       -3.44      5.33 o 
  -5  17   2       45.18       36.80     13.99 o 
  -4  17   2       12.33       13.49      7.51 o 
  -3  17   2        3.34        5.15      7.05 o 
  -2  17   2        1.46        0.32      5.37 o 
  -1  17   2       14.17       20.74      5.38 o 
   0  17   2        3.54        2.44      3.56 o 
   1  17   2       28.30       23.78      6.14 o 
   2  17   2        0.02       -1.68      3.04 o 
   3  17   2       23.05       14.31      5.39 o 
   4  17   2        5.78        4.82      5.82 o 
   5  17   2       13.42        9.83      4.59 o 
   6  17   2        7.12        0.94      4.70 o 
   7  17   2       24.33       18.69      6.27 o 
  -6  18   2        4.67       10.79     10.13 o 
  -5  18   2       38.70       24.33      9.60 o 
  -4  18   2        0.04        2.32      5.77 o 
  -3  18   2        6.10        3.87      7.69 o 
  -2  18   2        5.10       -1.57      5.58 o 
  -1  18   2       14.05       11.93      7.13 o 
   0  18   2        9.43        5.66      7.47 o 
   1  18   2        1.17       -2.18      3.38 o 
   2  18   2        1.73        0.78      4.16 o 
   3  18   2        0.19       -0.19      3.63 o 
   4  18   2       14.75        6.03      6.64 o 
   5  18   2       11.30       20.68      9.22 o 
   6  18   2        5.01       -5.75      5.75 o 
  -5  19   2       15.45       16.29      7.84 o 
  -4  19   2       10.39        0.15      5.81 o 
  -3  19   2       13.20       12.39      9.04 o 
  -2  19   2        5.20        9.21      7.11 o 
  -1  19   2        4.32        9.91      5.65 o 
   0  19   2        5.50        0.90      3.53 o 
   1  19   2        0.43       -2.42      3.21 o 
   2  19   2        3.98        3.74      3.96 o 
   3  19   2        0.09       -1.33      3.58 o 
   4  19   2        0.02       -2.82      4.62 o 
  -2  20   2        8.86        9.92      6.71 o 
  -1  20   2        0.21       -3.85      4.92 o 
   0  20   2        0.62        1.70      5.43 o 
   1  20   2        2.29        2.66      6.26 o 
   2  20   2        0.83        6.85      3.48 o 
 -13   1   3        2.66       -3.32      3.61 o 
 -12   1   3        0.16        0.73      2.87 o 
 -11   1   3        5.76        1.14      3.19 o 
 -10   1   3        8.93        7.05      2.67 o 
  -9   1   3       61.49       59.40      7.44 o 
  -8   1   3       12.25        9.70      2.75 o 
  -7   1   3      124.19      150.18      7.00 o 
  -6   1   3      356.30      375.26     11.50 o 
  -5   1   3       37.58       35.28      5.28 o 
  -4   1   3     5214.20     5367.90     45.69 o 
  -3   1   3       45.70       46.54      4.54 o 
  -2   1   3        0.05        5.90      1.20 o 
  -1   1   3      131.57      129.94      4.94 o 
   0   1   3      261.85      242.91      6.15 o 
   1   1   3     1392.21     1279.48     13.95 o 
   2   1   3        1.28        2.60      1.13 o 
   3   1   3      852.23      866.93     13.26 o 
   4   1   3        1.77        2.87      1.37 o 
   5   1   3       81.48       89.63      5.48 o 
   6   1   3      757.76      786.93     16.61 o 
   7   1   3      408.80      448.85     11.79 o 
   8   1   3      112.30      126.49      7.37 o 
   9   1   3        4.95        7.88      2.15 o 
  10   1   3        0.00        0.91      1.70 o 
  11   1   3       18.84       23.46      3.41 o 
  12   1   3       12.05       11.92      3.34 o 
  13   1   3       37.73       46.30      6.27 o 
 -13   2   3        5.38        0.56      2.46 o 
 -12   2   3       55.50       52.66      7.32 o 
 -11   2   3       82.69       78.46      9.25 o 
 -10   2   3       31.87       27.40      5.11 o 
  -9   2   3       22.46       19.61      4.00 o 
  -8   2   3       12.46       16.06      2.67 o 
  -7   2   3      421.86      475.82     12.78 o 
  -6   2   3        0.36        0.13      1.07 o 
  -5   2   3        0.34        2.72      1.18 o 
  -4   2   3      123.24      136.90      5.69 o 
  -3   2   3       31.71       32.40      3.75 o 
  -2   2   3       90.32       79.49      3.40 o 
  -1   2   3      150.55      132.60      4.82 o 
   0   2   3       24.24       21.44      2.47 o 
   1   2   3       30.68       27.60      2.33 o 
   2   2   3      418.84      455.24      9.65 o 
   3   2   3      315.92      299.23      8.12 o 
   4   2   3     1123.01     1178.27     16.60 o 
   5   2   3        5.48        3.86      1.33 o 
   6   2   3      323.44      385.51     10.27 o 
   7   2   3      561.93      620.53     13.95 o 
   8   2   3        0.50        0.69      1.39 o 
   9   2   3        4.85        4.54      1.91 o 
  10   2   3       21.76       15.63      2.84 o 
  11   2   3       31.57       26.66      3.76 o 
  12   2   3        0.83        2.45      2.17 o 
  13   2   3        0.37        3.03      2.75 o 
 -13   3   3        0.97       -1.66      2.36 o 
 -12   3   3       80.25       68.63     12.57 o 
 -11   3   3       17.46       16.04      5.12 o 
 -10   3   3        0.78        1.22      2.12 o 
  -9   3   3       26.55       22.39      4.57 o 
  -8   3   3        6.18        4.53      1.73 o 
  -7   3   3        0.03       -1.28      1.28 o 
  -6   3   3      179.21      195.29      7.80 o 
  -5   3   3       66.64       75.92      5.25 o 
  -4   3   3     1300.51     1279.56     19.12 o 
  -3   3   3      254.60      242.88      7.40 o 
  -2   3   3     2195.10     2214.12     22.24 o 
  -1   3   3      253.34      231.51      6.94 o 
   0   3   3      211.81      214.38      5.77 o 
   1   3   3      674.75      614.96      8.91 o 
   2   3   3      120.96      137.23      5.12 o 
   3   3   3      373.83      330.71      8.43 o 
   4   3   3      281.57      251.85      7.87 o 
   5   3   3      216.57      225.45      7.95 o 
   6   3   3       92.46      119.73      6.00 o 
   7   3   3      182.00      205.99      7.85 o 
   8   3   3        8.05        6.70      2.00 o 
   9   3   3        4.66        3.01      1.92 o 
  10   3   3       12.14        7.53      2.32 o 
  11   3   3        2.18        5.88      2.12 o 
  12   3   3       12.85        8.66      3.36 o 
  13   3   3        0.04        1.35      2.20 o 
 -13   4   3        6.72        2.63      3.31 o 
 -12   4   3        3.98       -1.46      2.56 o 
 -11   4   3        2.72        5.69      2.59 o 
 -10   4   3       69.73       70.82      8.44 o 
  -9   4   3       22.83       33.62      4.60 o 
  -8   4   3       21.51       31.62      4.36 o 
  -7   4   3       37.98       41.92      4.59 o 
  -6   4   3      110.37      120.52      6.67 o 
  -5   4   3       89.27      101.35      6.02 o 
  -4   4   3      585.21      629.11     13.13 o 
  -3   4   3     2294.57     2258.44     23.65 o 
  -2   4   3     3075.16     3051.70     30.22 o 
  -1   4   3       32.14       27.63      2.60 o 
   0   4   3      755.45      706.52     10.48 o 
   1   4   3       79.53       78.77      3.11 o 
   2   4   3     1224.48     1201.24     15.79 o 
   3   4   3      114.83      118.50      4.86 o 
   4   4   3      975.55     1005.11     16.28 o 
   5   4   3      142.22      144.27      6.34 o 
   6   4   3       55.82       75.98      6.15 o 
   7   4   3       36.48       43.55      4.81 o 
   8   4   3       85.73       92.90      7.08 o 
   9   4   3        3.14        9.37      2.92 o 
  10   4   3        5.29        7.58      2.39 o 
  11   4   3       12.12       12.23      3.04 o 
  12   4   3        6.49        7.75      2.57 o 
  13   4   3       12.22       16.08      4.95 o 
 -13   5   3        1.02        1.25      2.76 o 
 -12   5   3        3.78       -0.84      2.46 o 
 -11   5   3        0.36       -1.53      2.26 o 
 -10   5   3        9.55        9.91      3.23 o 
  -9   5   3        0.01        4.07      1.89 o 
  -8   5   3       17.95       19.21      3.38 o 
  -7   5   3      177.82      185.67      8.31 o 
  -6   5   3        6.77        6.46      1.78 o 
  -5   5   3       50.98       68.54      5.66 o 
  -4   5   3     1415.57     1471.51     21.34 o 
  -3   5   3       24.07       29.32      2.94 o 
  -2   5   3      143.31      151.95      6.57 o 
  -1   5   3      195.14      184.89      4.84 o 
   0   5   3       20.68       21.19      1.75 o 
   1   5   3      392.72      400.96      6.42 o 
   2   5   3        0.48        1.92      0.91 o 
   3   5   3     2404.83     2363.65     24.88 o 
   4   5   3      193.69      168.13      9.95 o 
   5   5   3       47.67       49.25      4.57 o 
   6   5   3       33.64       40.28      4.49 o 
   7   5   3       75.89       77.36      7.38 o 
   8   5   3        0.49       -1.52      1.52 o 
   9   5   3        1.41       -0.11      1.57 o 
  10   5   3        0.50        0.93      1.84 o 
  11   5   3       18.13       13.10      4.60 o 
  12   5   3        0.97       -2.28      2.28 o 
  13   5   3       16.66       14.81      3.84 o 
 -13   6   3       49.92       50.32      7.42 o 
 -12   6   3       10.59        8.15      3.21 o 
 -11   6   3       46.55       32.48      5.63 o 
 -10   6   3      113.41      118.07      8.63 o 
  -9   6   3        2.41        5.76      2.35 o 
  -8   6   3        1.01        0.71      1.66 o 
  -7   6   3      238.25      254.58     10.19 o 
  -6   6   3      527.16      544.48     13.95 o 
  -5   6   3      359.25      355.64     10.50 o 
  -4   6   3     1551.29     1522.02     21.96 o 
  -3   6   3      127.20      123.62      4.95 o 
  -2   6   3       10.67       10.92      1.98 o 
  -1   6   3       10.59        6.95      1.07 o 
   0   6   3       95.96       97.92      2.84 o 
   1   6   3      154.63      157.23      5.43 o 
   2   6   3       48.85       47.86      4.01 o 
   3   6   3     1626.60     1549.35     19.85 o 
   4   6   3      874.00      818.41     14.09 o 
   5   6   3       49.73       56.87      4.90 o 
   6   6   3       21.14       26.55      3.55 o 
   7   6   3       81.50       97.35      6.77 o 
   8   6   3        7.59        5.75      2.56 o 
   9   6   3       24.17       20.60      4.00 o 
  10   6   3      125.77      129.72     10.21 o 
  11   6   3        1.17        0.48      2.31 o 
  12   6   3        3.61        4.00      3.10 o 
  13   6   3        0.00        7.61      2.88 o 
 -13   7   3        4.87        6.81      3.19 o 
 -12   7   3       93.11      116.51     11.55 o 
 -11   7   3        4.26        0.78      2.37 o 
 -10   7   3        2.79        0.18      2.28 o 
  -9   7   3       32.23       27.63      4.17 o 
  -8   7   3        0.25       -0.50      1.52 o 
  -7   7   3      125.03      117.20      8.51 o 
  -6   7   3       36.41       47.49      5.24 o 
  -5   7   3      259.36      279.40     10.91 o 
  -4   7   3      136.92      130.10      6.08 o 
  -3   7   3      215.15      211.94      7.33 o 
  -2   7   3     1868.26     1913.23     17.77 o 
  -1   7   3      197.71      174.51      3.98 o 
   0   7   3      208.96      198.82      5.49 o 
   1   7   3      357.95      343.96      7.74 o 
   2   7   3       54.25       62.53      4.72 o 
   3   7   3      371.34      358.59     10.80 o 
   4   7   3      413.00      398.78      9.74 o 
   5   7   3      175.13      181.66      7.78 o 
   6   7   3       20.29       26.63      4.03 o 
   7   7   3       45.56       52.42      5.86 o 
   8   7   3        1.84        0.39      2.92 o 
   9   7   3       21.85       24.94      4.25 o 
  10   7   3        1.23       -0.43      2.11 o 
  11   7   3       12.67       12.22      3.42 o 
  12   7   3        4.61        0.73      3.03 o 
 -12   8   3       15.50       12.68      3.52 o 
 -11   8   3       18.19       12.45      2.99 o 
 -10   8   3       19.41       15.25      3.54 o 
  -9   8   3        1.58        0.93      1.86 o 
  -8   8   3       21.63       17.93      4.50 o 
  -7   8   3      100.55       99.80      7.85 o 
  -6   8   3      106.19      112.87      7.41 o 
  -5   8   3       42.32       44.59      4.60 o 
  -4   8   3      375.66      384.17     10.41 o 
  -3   8   3       48.68       60.24      4.01 o 
  -2   8   3      606.41      626.61      9.23 o 
  -1   8   3      193.17      204.31      5.38 o 
   0   8   3       47.67       55.38      3.18 o 
   1   8   3      111.25      123.76      6.04 o 
   2   8   3       70.35       69.10      4.06 o 
   3   8   3       36.94       36.21      3.58 o 
   4   8   3      119.43      110.50      6.61 o 
   5   8   3       27.89       32.69      4.14 o 
   6   8   3        2.70        3.65      2.09 o 
   7   8   3       15.60       24.71      4.47 o 
   8   8   3       40.91       37.19      5.25 o 
   9   8   3       19.33       16.32      3.61 o 
  10   8   3       28.32       24.89      4.38 o 
  11   8   3       36.93       42.20      5.88 o 
  12   8   3        1.27       -0.60      2.64 o 
 -12   9   3        0.01       -0.58      2.59 o 
 -11   9   3        1.50       -1.16      2.27 o 
 -10   9   3       50.29       44.70      5.44 o 
  -9   9   3       76.30       81.48      7.63 o 
  -8   9   3      119.64      133.84      8.93 o 
  -7   9   3       80.54       86.82      7.36 o 
  -6   9   3        1.24        0.90      2.02 o 
  -5   9   3       23.96       22.58      3.16 o 
  -4   9   3       85.41       75.92      5.89 o 
  -3   9   3      152.82      160.10      5.06 o 
  -2   9   3      392.19      395.87      7.81 o 
  -1   9   3       56.04       60.33      3.50 o 
   0   9   3       36.30       28.61      3.36 o 
   1   9   3        7.54        5.30      1.93 o 
   2   9   3        3.09        4.17      1.88 o 
   3   9   3      219.56      214.37      8.67 o 
   4   9   3       58.97       54.76      5.49 o 
   5   9   3        1.04        1.01      1.86 o 
   6   9   3       40.40       44.70      5.13 o 
   7   9   3        3.94       -1.03      1.96 o 
   8   9   3      159.19      133.36      9.17 o 
   9   9   3        1.50        7.41      2.92 o 
  10   9   3        1.83        3.33      2.94 o 
  11   9   3        0.52        2.94      3.15 o 
  12   9   3        4.16        3.24      5.08 o 
 -12  10   3        0.05       -2.84      2.94 o 
 -11  10   3       17.48       26.02      4.93 o 
 -10  10   3       30.86       34.95      5.24 o 
  -9  10   3       67.06       67.22      7.81 o 
  -8  10   3       49.49       50.78      6.58 o 
  -7  10   3      291.84      323.97     13.74 o 
  -6  10   3        0.86        4.38      2.10 o 
  -5  10   3        8.39        8.27      2.36 o 
  -4  10   3       32.33       29.14      4.24 o 
  -3  10   3       61.92       61.21      5.04 o 
  -2  10   3       51.59       57.97      4.30 o 
  -1  10   3        0.00        3.85      1.88 o 
   0  10   3        6.22        4.27      1.87 o 
   1  10   3      246.33      230.63      8.64 o 
   2  10   3       24.13       20.26      3.46 o 
   3  10   3       83.73       91.59      7.25 o 
   4  10   3      153.57      159.16      8.16 o 
   5  10   3        1.57        7.29      2.39 o 
   6  10   3      116.12      111.66      8.83 o 
   7  10   3       19.98       21.05      4.57 o 
   8  10   3       12.32       13.24      4.19 o 
   9  10   3        2.31       -1.37      3.39 o 
  10  10   3       14.91       14.48      3.95 o 
  11  10   3        3.86        0.79      3.13 o 
 -11  11   3        7.91       -0.30      2.71 o 
 -10  11   3       32.84       20.96      5.71 o 
  -9  11   3       22.12       27.40      4.75 o 
  -8  11   3        7.77       10.02      2.85 o 
  -7  11   3      101.86      111.06      9.94 o 
  -6  11   3       31.92       32.31      4.90 o 
  -5  11   3      161.36      156.08      9.19 o 
  -4  11   3        0.10        3.10      1.62 o 
  -3  11   3      135.91      152.52      7.61 o 
  -2  11   3        7.33       11.03      2.21 o 
  -1  11   3        1.97        3.68      1.90 o 
   0  11   3      352.77      349.53     10.64 o 
   1  11   3       72.42       91.80      7.04 o 
   2  11   3       50.88       57.21      5.69 o 
   3  11   3       21.81       25.34      3.95 o 
   4  11   3        7.50       13.56      3.66 o 
   5  11   3      196.19      196.96      9.70 o 
   6  11   3       38.25       48.94      5.45 o 
   7  11   3        2.60        3.66      2.12 o 
   8  11   3        0.11        3.72      2.88 o 
   9  11   3        8.76       10.98      3.56 o 
  10  11   3        0.48        7.25      3.53 o 
  11  11   3        0.96        4.09      4.37 o 
 -11  12   3        0.31        8.65      4.33 o 
 -10  12   3        4.66       -3.00      3.00 o 
  -9  12   3       14.39        9.54      3.39 o 
  -8  12   3        0.01        0.63      2.28 o 
  -7  12   3       30.47       32.24      5.31 o 
  -6  12   3      121.85      121.26     10.22 o 
  -5  12   3        1.31       -0.40      1.87 o 
  -4  12   3       18.91       19.45      3.84 o 
  -3  12   3        2.39        1.58      2.48 o 
  -2  12   3      110.14      118.93      6.50 o 
  -1  12   3        0.53       -0.85      1.39 o 
   0  12   3        9.03       11.70      2.55 o 
   1  12   3       96.09      111.01      8.03 o 
   2  12   3       24.55       25.79      4.13 o 
   3  12   3       81.22       84.69      7.44 o 
   4  12   3       46.14       58.56      6.38 o 
   5  12   3       61.22       49.82      5.90 o 
   6  12   3        2.30        3.36      2.22 o 
   7  12   3       13.26        9.15      3.65 o 
   8  12   3       11.88       10.76      3.91 o 
   9  12   3        2.39        1.65      5.19 o 
  10  12   3        1.24        2.57      3.08 o 
 -10  13   3        0.00       -1.06      2.79 o 
  -9  13   3       13.57       15.08      6.03 o 
  -8  13   3       12.01        7.69      3.46 o 
  -7  13   3       12.16        5.68      2.65 o 
  -6  13   3       27.79       24.62      5.16 o 
  -5  13   3       80.06       91.34      8.61 o 
  -4  13   3       47.86       41.59      5.79 o 
  -3  13   3       40.31       45.59      5.33 o 
  -2  13   3      111.83      108.09      7.77 o 
  -1  13   3       87.45       91.34      7.46 o 
   0  13   3       37.20       35.51      4.56 o 
   1  13   3       15.22       14.77      3.13 o 
   2  13   3        9.05        6.24      2.46 o 
   3  13   3       20.67       21.37      3.58 o 
   4  13   3       41.92       48.06      5.54 o 
   5  13   3        5.86        4.01      2.17 o 
   6  13   3       46.55       46.30      5.67 o 
   7  13   3      117.43      126.66     11.89 o 
   8  13   3       41.77       19.80      5.77 o 
   9  13   3        1.79        3.14      2.92 o 
  10  13   3        0.24        2.41      3.01 o 
  -9  14   3       34.28       25.62      6.71 o 
  -8  14   3        9.06       10.44      4.20 o 
  -7  14   3       12.95       15.72     10.68 o 
  -6  14   3       59.71       77.56     11.73 o 
  -5  14   3        9.13       11.54      3.57 o 
  -4  14   3        7.12        9.10      2.77 o 
  -3  14   3       11.09        7.25      2.81 o 
  -2  14   3       19.10       19.31      5.34 o 
  -1  14   3       10.33       10.54      2.30 o 
   0  14   3        4.63        7.09      3.20 o 
   1  14   3      253.26      281.37     12.36 o 
   2  14   3      106.00      106.65      8.40 o 
   3  14   3        6.58        3.42      2.22 o 
   4  14   3       12.69        9.21      2.54 o 
   5  14   3        0.02        1.06      2.03 o 
   6  14   3       78.45       71.61      7.17 o 
   7  14   3        3.79        4.69      4.16 o 
   8  14   3        6.55        4.60      2.92 o 
   9  14   3        1.90        2.79      2.82 o 
  -9  15   3        1.77        9.54      7.23 o 
  -8  15   3        8.89       13.34      8.45 o 
  -7  15   3        0.30        5.81      6.35 o 
  -6  15   3        1.12       -2.66      5.70 o 
  -5  15   3       32.16       30.17     11.10 o 
  -4  15   3        4.73       -0.68      5.76 o 
  -3  15   3        0.15        6.07      3.93 o 
  -2  15   3        0.98       -2.20      2.25 o 
  -1  15   3       27.04       19.04      4.45 o 
   0  15   3       28.65       22.98      3.89 o 
   1  15   3       95.60       90.36      8.54 o 
   2  15   3       21.06       16.83      3.48 o 
   3  15   3        3.64        5.11      2.43 o 
   4  15   3       12.64       14.35      2.94 o 
   5  15   3        8.22        9.12      2.72 o 
   6  15   3        0.16        2.99      2.85 o 
   7  15   3        8.69       13.72      3.66 o 
   8  15   3        3.36        3.51      3.26 o 
  -8  16   3        1.32        6.59      7.59 o 
  -7  16   3       10.86        3.84      7.57 o 
  -6  16   3        6.24       -0.09      7.20 o 
  -5  16   3        8.20       17.30      8.30 o 
  -4  16   3        6.90       -0.51      4.91 o 
  -3  16   3        1.49        9.69      7.09 o 
  -2  16   3        0.10        1.71      4.74 o 
  -1  16   3       10.66       16.61      7.91 o 
   0  16   3       17.78       17.47      4.22 o 
   1  16   3        4.40       -0.53      4.06 o 
   2  16   3        6.26       10.05      3.58 o 
   3  16   3        7.46        6.35      3.52 o 
   4  16   3        7.37       12.63      3.96 o 
   5  16   3       23.64       27.30      5.42 o 
   6  16   3        1.34        0.08      3.95 o 
   7  16   3        8.86        9.63      4.65 o 
   8  16   3        0.21       -4.07      4.40 o 
  -7  17   3        0.12       -2.62      6.28 o 
  -6  17   3        4.06       -3.29      5.23 o 
  -5  17   3       32.99       64.49     17.85 o 
  -4  17   3        2.26       13.97      7.10 o 
  -3  17   3       65.90       74.68     21.10 o 
  -2  17   3        0.30       -3.09      5.11 o 
  -1  17   3       15.84       -4.77      4.77 o 
   0  17   3        7.01        4.72      4.44 o 
   1  17   3        1.50        8.48      4.22 o 
   2  17   3        2.43        1.04      2.87 o 
   3  17   3        0.09        3.93      3.44 o 
   4  17   3       10.42        5.00      3.46 o 
   5  17   3        4.78        1.59      4.18 o 
   6  17   3        0.22       -0.93      6.69 o 
   7  17   3       22.65       15.90      8.33 o 
  -6  18   3       14.95        6.27      8.19 o 
  -5  18   3        3.19        6.94      6.50 o 
  -4  18   3        7.14       12.66      6.73 o 
  -3  18   3        5.98        0.00      5.28 o 
  -2  18   3        1.75        6.04      7.33 o 
  -1  18   3        2.37       -2.74      4.61 o 
   0  18   3        0.06        0.19      3.73 o 
   1  18   3       11.87        6.69      3.70 o 
   2  18   3       23.12       13.86      5.97 o 
   3  18   3        0.87       -1.45      3.68 o 
   4  18   3        7.09        0.77      3.13 o 
   5  18   3        0.36        8.93      8.74 o 
  -4  19   3        8.61       18.83      7.24 o 
  -3  19   3        2.94       -0.26      7.11 o 
  -2  19   3        0.64       -6.24      6.24 o 
  -1  19   3        1.04        1.48      5.91 o 
   0  19   3        2.06       -2.07      5.75 o 
   1  19   3        0.70       -3.87      5.19 o 
   2  19   3        5.13       -1.79      7.13 o 
   3  19   3        2.12       -0.45      3.53 o 
   4  19   3        3.16        1.81      6.21 o 
 -13   0   4       80.50       85.64     14.22 o 
 -12   0   4        0.02        2.91      3.76 o 
 -11   0   4      292.10      257.29     62.26 o 
 -10   0   4      127.56      110.27     15.41 o 
  -9   0   4       26.92       25.98     14.62 o 
  -8   0   4       31.99       32.13      7.43 o 
  -7   0   4        0.02        4.04      2.58 o 
  -6   0   4       77.67       79.05      6.19 o 
  -5   0   4      491.81      492.90     14.78 o 
  -4   0   4      192.79      167.53      8.18 o 
  -3   0   4        9.28        3.45      1.71 o 
  -2   0   4      700.46      634.00     16.76 o 
  -1   0   4     3829.63     3869.48     58.17 o 
   0   0   4     5452.33     5354.91     60.72 o 
   1   0   4     2894.01     2881.37     34.08 o 
   2   0   4      226.79      245.30     12.36 o 
   3   0   4       18.70       21.27      4.96 o 
   4   0   4        8.60       11.68      3.42 o 
   5   0   4      237.56      226.68     11.21 o 
   6   0   4       81.04       91.27     10.17 o 
   7   0   4       19.87       38.14      7.85 o 
   8   0   4       19.02        9.60      3.77 o 
   9   0   4       23.35       17.88      4.23 o 
  10   0   4       51.72       59.67      8.75 o 
  11   0   4       36.10       45.11      7.04 o 
  12   0   4       36.34       27.92      7.37 o 
  13   0   4       10.88        1.11      4.02 o 
 -13   1   4        5.32        0.93      2.72 o 
 -12   1   4        8.83       13.40      3.74 o 
 -11   1   4       96.91      101.06     10.72 o 
 -10   1   4       85.22       65.76      9.41 o 
  -9   1   4       23.63       19.54      4.27 o 
  -8   1   4       24.00       31.69      5.33 o 
  -7   1   4       63.56       66.62      7.36 o 
  -6   1   4       24.37       32.59      4.05 o 
  -5   1   4      186.92      214.17      7.97 o 
  -4   1   4      119.04      143.39      6.26 o 
  -3   1   4        4.35        3.18      1.11 o 
  -2   1   4       22.51       23.67      2.69 o 
  -1   1   4       19.88       22.22      2.76 o 
   0   1   4        0.10        3.68      1.05 o 
   1   1   4      123.45      127.39      4.69 o 
   2   1   4      118.28      113.60      5.41 o 
   3   1   4      287.92      259.06      7.75 o 
   4   1   4        7.46        6.49      1.74 o 
   5   1   4        6.26        8.49      2.14 o 
   6   1   4        8.78       11.04      3.10 o 
   7   1   4      168.84      171.80      7.59 o 
   8   1   4        6.13        6.48      2.02 o 
   9   1   4       54.61       48.55      5.42 o 
  10   1   4        5.17        5.93      2.22 o 
  11   1   4        2.07        4.53      2.06 o 
  12   1   4        0.02        0.72      2.78 o 
  13   1   4        1.96        1.03      2.40 o 
 -13   2   4       14.18       12.78      4.20 o 
 -12   2   4       27.64       21.24      4.58 o 
 -11   2   4       23.88       17.50      6.56 o 
 -10   2   4        5.45        6.22      2.96 o 
  -9   2   4        0.24        0.03      2.16 o 
  -8   2   4       25.70       27.11      4.75 o 
  -7   2   4       39.16       38.53      4.41 o 
  -6   2   4        0.21        2.51      1.37 o 
  -5   2   4      853.60      899.08     17.37 o 
  -4   2   4      213.54      186.25      7.25 o 
  -3   2   4      352.94      384.86      9.45 o 
  -2   2   4      267.24      270.57      7.51 o 
  -1   2   4       66.72       73.95      4.02 o 
   0   2   4        0.18        1.24      1.17 o 
   1   2   4        4.38        1.10      1.56 o 
   2   2   4      401.20      443.24     10.63 o 
   3   2   4      184.75      200.93      7.35 o 
   4   2   4       75.45       91.81      6.04 o 
   5   2   4      210.03      190.16      7.23 o 
   6   2   4      135.29      142.14      6.54 o 
   7   2   4       23.05       29.06      3.75 o 
   8   2   4        1.58        4.28      1.88 o 
   9   2   4       33.22       35.27      4.43 o 
  10   2   4       41.83       40.42      4.90 o 
  11   2   4       10.11        9.64      2.55 o 
  12   2   4        2.84        6.30      2.49 o 
  13   2   4        1.26        5.05      2.85 o 
 -13   3   4        0.03        0.66      3.22 o 
 -12   3   4       10.46        9.20      3.92 o 
 -11   3   4      165.30      170.22     13.95 o 
 -10   3   4       86.04       65.93      7.97 o 
  -9   3   4        6.35        5.15      3.03 o 
  -8   3   4        0.03        0.41      1.58 o 
  -7   3   4       14.39       15.36      2.92 o 
  -6   3   4       40.80       45.63      4.98 o 
  -5   3   4      143.04      144.25      6.72 o 
  -4   3   4      444.20      466.35     11.90 o 
  -3   3   4        0.09       -0.43      1.30 o 
  -2   3   4     1133.70     1109.82     14.78 o 
  -1   3   4     1538.96     1417.35     41.18 o 
   0   3   4      256.07      231.28      8.16 o 
   1   3   4       45.69       44.69      3.34 o 
   2   3   4        4.02        6.40      2.23 o 
   3   3   4        1.66        2.37      1.42 o 
   4   3   4        0.02        1.58      1.36 o 
   5   3   4      126.33      165.89      7.38 o 
   6   3   4        7.55       10.73      2.36 o 
   7   3   4      226.34      232.31      9.65 o 
   8   3   4       25.37       23.27      3.84 o 
   9   3   4        9.48        5.86      1.97 o 
  10   3   4        0.30        2.75      2.14 o 
  11   3   4        0.13        2.93      2.15 o 
  12   3   4        0.80       -1.06      2.51 o 
  13   3   4        1.60        1.62      3.17 o 
 -13   4   4        0.40       -1.83      2.67 o 
 -12   4   4       20.75       24.29      4.54 o 
 -11   4   4      261.82      268.75     16.48 o 
 -10   4   4        0.59       -0.78      2.06 o 
  -9   4   4        2.58        7.87      2.85 o 
  -8   4   4       10.02        6.85      3.28 o 
  -7   4   4       45.38       51.38      5.36 o 
  -6   4   4      288.58      296.85     10.37 o 
  -5   4   4      350.08      375.14     11.14 o 
  -4   4   4      337.13      321.96      9.91 o 
  -3   4   4      232.99      225.56      8.42 o 
  -2   4   4      369.44      395.23      8.39 o 
  -1   4   4     2367.32     2559.66     23.30 o 
   0   4   4     1878.26     1966.53     21.69 o 
   1   4   4      443.38      459.86      9.16 o 
   2   4   4       11.26       10.82      1.95 o 
   3   4   4       14.87       13.62      2.32 o 
   4   4   4      166.19      164.32      6.77 o 
   5   4   4        0.09        2.13      1.34 o 
   6   4   4       13.58        8.19      1.98 o 
   7   4   4       27.88       24.77      3.63 o 
   8   4   4      101.76      103.61      8.32 o 
   9   4   4        9.17        7.26      2.42 o 
  10   4   4       99.21      105.84      9.20 o 
  11   4   4       53.70       50.79      7.07 o 
  12   4   4        0.11       -0.31      2.26 o 
 -13   5   4       22.37       16.16      4.06 o 
 -12   5   4        1.61        0.92      2.67 o 
 -11   5   4        2.04        2.05      2.52 o 
 -10   5   4        2.42        2.04      2.36 o 
  -9   5   4       16.73       14.44      3.71 o 
  -8   5   4      156.95      160.84      8.94 o 
  -7   5   4       23.54       34.79      4.53 o 
  -6   5   4       69.56       70.86      6.30 o 
  -5   5   4       19.03       16.66      2.81 o 
  -4   5   4      797.02      816.09     15.07 o 
  -3   5   4     1553.84     1587.97     20.92 o 
  -2   5   4       88.55       87.69      4.56 o 
  -1   5   4      613.34      641.78      9.69 o 
   0   5   4      899.79      909.90     13.73 o 
   1   5   4        7.05       10.71      1.48 o 
   2   5   4       70.86       67.61      4.33 o 
   3   5   4        0.58        2.57      1.35 o 
   4   5   4      203.24      186.53      7.09 o 
   5   5   4       82.34       89.33      7.57 o 
   6   5   4       11.14        8.92      2.35 o 
   7   5   4        0.03        2.48      1.68 o 
   8   5   4       99.57       99.57      9.39 o 
   9   5   4      148.14      144.58     11.15 o 
  10   5   4       38.39       27.50      7.11 o 
  11   5   4       10.12       11.09      3.19 o 
  12   5   4        2.54        5.83      2.63 o 
 -12   6   4        0.61        2.19      3.01 o 
 -11   6   4        2.32       -2.27      2.27 o 
 -10   6   4        3.03        0.74      2.51 o 
  -9   6   4        1.06       -1.90      2.09 o 
  -8   6   4      110.78      126.59      9.92 o 
  -7   6   4      274.23      306.06     11.25 o 
  -6   6   4        7.53        8.68      2.13 o 
  -5   6   4       44.65       43.54      4.63 o 
  -4   6   4       67.09       79.36      5.79 o 
  -3   6   4        0.00        0.89      1.40 o 
  -2   6   4      207.61      212.96      6.01 o 
  -1   6   4       46.45       51.97      3.36 o 
   0   6   4       11.17       13.78      1.67 o 
   1   6   4        3.18        2.51      0.90 o 
   2   6   4      195.42      197.43      6.38 o 
   3   6   4      704.01      726.60     13.22 o 
   4   6   4      110.74      124.55      5.83 o 
   5   6   4       12.05       12.22      3.11 o 
   6   6   4       89.20       94.40      7.79 o 
   7   6   4        6.09        6.25      2.67 o 
   8   6   4       63.28       60.45      7.19 o 
   9   6   4        6.32        2.23      2.82 o 
  10   6   4       16.87       13.91      3.37 o 
  11   6   4        0.83       -1.42      2.40 o 
  12   6   4        8.34       11.92      3.14 o 
 -12   7   4        1.46       -2.81      2.81 o 
 -11   7   4        6.67        8.14      3.06 o 
 -10   7   4        8.93        5.43      3.82 o 
  -9   7   4      133.70      145.15     10.80 o 
  -8   7   4      160.32      166.81     10.39 o 
  -7   7   4       17.37       20.90      3.46 o 
  -6   7   4       78.08       84.51      7.06 o 
  -5   7   4        5.82        5.06      1.78 o 
  -4   7   4       65.27       61.42      4.91 o 
  -3   7   4      217.97      224.90      6.36 o 
  -2   7   4       70.90       79.39      3.86 o 
  -1   7   4       17.90       16.07      1.93 o 
   0   7   4      232.63      236.57      5.16 o 
   1   7   4        0.03        0.03      1.08 o 
   2   7   4      551.78      517.46     13.28 o 
   3   7   4      291.51      257.04      9.81 o 
   4   7   4        0.00        0.38      1.63 o 
   5   7   4        0.21       -1.07      2.21 o 
   6   7   4        7.35        7.18      3.99 o 
   7   7   4        1.41        3.14      2.33 o 
   8   7   4        0.99        2.06      2.32 o 
   9   7   4       20.91       19.93      3.87 o 
  10   7   4        1.53        4.45      2.56 o 
  11   7   4        4.27        0.15      2.35 o 
  12   7   4        0.21        1.90      2.61 o 
 -12   8   4        6.28        1.13      3.30 o 
 -11   8   4       11.16        7.15      3.47 o 
 -10   8   4        2.91        7.16      2.85 o 
  -9   8   4        1.44       -0.11      1.99 o 
  -8   8   4       51.57       64.45      8.12 o 
  -7   8   4        0.14       -0.28      1.94 o 
  -6   8   4      168.87      169.26      8.08 o 
  -5   8   4        5.32        3.13      2.38 o 
  -4   8   4        5.40        6.35      1.66 o 
  -3   8   4      121.55      137.83      5.96 o 
  -2   8   4      674.19      656.80     10.47 o 
  -1   8   4      368.83      406.37     10.06 o 
   0   8   4       12.03       11.68      2.67 o 
   1   8   4        0.00        1.00      1.52 o 
   2   8   4       55.84       49.43      6.24 o 
   3   8   4       68.98       90.57      9.99 o 
   4   8   4       67.11       64.08      6.47 o 
   5   8   4      229.86      237.84     10.61 o 
   6   8   4        0.66        4.15      2.21 o 
   7   8   4        0.16        4.92      3.20 o 
   8   8   4       48.45       54.99      6.35 o 
   9   8   4        1.65       -0.21      2.26 o 
  10   8   4        5.67        6.99      2.68 o 
  11   8   4        0.56        3.61      3.11 o 
  12   8   4        0.29       -2.90      2.90 o 
 -11   9   4        0.05       -2.67      2.67 o 
 -10   9   4       10.06        9.47      2.96 o 
  -9   9   4        7.55        7.99      2.96 o 
  -8   9   4       15.50       14.01      3.35 o 
  -7   9   4       15.70       19.43      3.68 o 
  -6   9   4       22.62       22.86      4.21 o 
  -5   9   4        4.32        5.70      2.31 o 
  -4   9   4        0.13       -0.18      1.53 o 
  -3   9   4      104.55      113.16      6.90 o 
  -2   9   4      406.62      404.01      9.70 o 
  -1   9   4      318.79      300.79      8.30 o 
   0   9   4      107.01      123.58      6.28 o 
   1   9   4       15.39       15.40      2.84 o 
   2   9   4       35.34       41.32      4.82 o 
   3   9   4       78.13       78.24      7.02 o 
   4   9   4        2.67        4.35      2.67 o 
   5   9   4      164.24      180.74     10.11 o 
   6   9   4       37.47       42.02      6.15 o 
   7   9   4       39.03       38.40      6.05 o 
   8   9   4        3.58        3.88      3.03 o 
   9   9   4       53.92       53.20      7.60 o 
  10   9   4       26.32       30.63      6.66 o 
  11   9   4        1.05        0.96      2.86 o 
 -11  10   4        0.29        2.06      3.86 o 
 -10  10   4        0.88        2.26      2.44 o 
  -9  10   4       19.99       27.48      7.72 o 
  -8  10   4       54.55       55.74      7.28 o 
  -7  10   4       83.46       94.69      9.32 o 
  -6  10   4       23.07       21.03      4.23 o 
  -5  10   4      238.42      272.50     12.16 o 
  -4  10   4       27.70       26.33      3.88 o 
  -3  10   4       17.01       15.62      3.20 o 
  -2  10   4       47.60       54.61      5.20 o 
  -1  10   4       40.01       37.87      3.75 o 
   0  10   4       12.88       11.93      2.46 o 
   1  10   4       10.13       12.99      3.01 o 
   2  10   4      139.40      157.25      8.04 o 
   3  10   4      184.39      174.83      8.43 o 
   4  10   4      118.36      125.99      9.20 o 
   5  10   4      125.61      122.83      9.32 o 
   6  10   4       99.62       93.21      9.43 o 
   7  10   4        1.73        5.40      2.78 o 
   8  10   4        2.17        4.24      3.07 o 
   9  10   4        6.30       11.17      3.59 o 
  10  10   4        8.20        3.48      2.92 o 
  11  10   4        4.07        2.39      4.14 o 
 -11  11   4        0.31        1.66      2.75 o 
 -10  11   4       23.80       34.88      5.73 o 
  -9  11   4       57.58       48.41      7.57 o 
  -8  11   4       98.43      107.13     10.36 o 
  -7  11   4        0.00       -0.22      2.34 o 
  -6  11   4       61.27       48.82      6.41 o 
  -5  11   4       53.81       64.25     10.54 o 
  -4  11   4       47.38       59.76      6.49 o 
  -3  11   4        1.56        0.98      1.80 o 
  -2  11   4       97.43      101.99      8.43 o 
  -1  11   4        2.36        3.88      1.49 o 
   0  11   4       75.04       88.11      7.13 o 
   1  11   4       86.08       99.79      8.21 o 
   2  11   4      173.15      182.37      8.54 o 
   3  11   4      132.30      141.45      9.24 o 
   4  11   4       12.47       13.68      3.18 o 
   5  11   4        0.56        4.79      2.25 o 
   6  11   4       51.02       65.04      6.82 o 
   7  11   4        4.31       -0.34      2.16 o 
   8  11   4        0.02        0.62      3.91 o 
   9  11   4       13.80       17.20      4.76 o 
  10  11   4        0.61        2.35      2.99 o 
 -10  12   4        3.34        0.61      2.56 o 
  -9  12   4       17.45       16.92      4.20 o 
  -8  12   4        5.15        1.07      2.72 o 
  -7  12   4       30.72       26.31      5.41 o 
  -6  12   4       11.91       16.23      4.82 o 
  -5  12   4        0.00       -0.09      1.95 o 
  -4  12   4       10.97        8.35      2.89 o 
  -3  12   4       80.89       93.95      8.16 o 
  -2  12   4      136.72      149.22     13.88 o 
  -1  12   4        0.16       -1.38      1.38 o 
   0  12   4        6.42       11.15      2.71 o 
   1  12   4      204.39      210.90      9.18 o 
   2  12   4       36.37       34.69      4.57 o 
   3  12   4       26.84       22.37      5.69 o 
   4  12   4       43.48       35.97      4.90 o 
   5  12   4       27.19       35.22      4.91 o 
   6  12   4       11.70       19.77      3.96 o 
   7  12   4       19.39       17.08      3.47 o 
   8  12   4        3.71        4.57      4.40 o 
   9  12   4        3.76        5.85      5.13 o 
  10  12   4        1.24        4.19      3.26 o 
 -10  13   4       18.68        9.49      4.41 o 
  -9  13   4       33.02       13.76      3.75 o 
  -8  13   4        0.01        1.30      4.09 o 
  -7  13   4        6.06        1.89      2.94 o 
  -6  13   4       25.07       22.18      5.07 o 
  -5  13   4       16.28       16.02      3.60 o 
  -4  13   4        7.42        4.63      2.55 o 
  -3  13   4       14.96       16.16      6.30 o 
  -2  13   4        0.98        3.83      2.10 o 
  -1  13   4        0.88        1.62      2.08 o 
   0  13   4        7.21        3.47      2.83 o 
   1  13   4      148.83      158.83      9.26 o 
   2  13   4       47.87       57.33      6.24 o 
   3  13   4       67.50       81.60      7.58 o 
   4  13   4       37.31       41.86      5.29 o 
   5  13   4       12.79       11.52      3.66 o 
   6  13   4        8.17       10.33      2.85 o 
   7  13   4        8.33        6.37      2.46 o 
   8  13   4        1.25        3.56      3.10 o 
   9  13   4        6.30       -0.42      4.58 o 
  -9  14   4        0.68        4.35      3.50 o 
  -8  14   4        6.78        6.11      5.92 o 
  -7  14   4        0.85       -1.27      4.78 o 
  -6  14   4        8.47        8.64      2.89 o 
  -5  14   4       23.50       26.59      4.47 o 
  -4  14   4       17.67        9.84      3.31 o 
  -3  14   4        3.77        4.57      2.25 o 
  -2  14   4       35.92       38.56      7.37 o 
  -1  14   4        7.47        9.33      2.64 o 
   0  14   4       58.19       54.73      5.74 o 
   1  14   4       10.44        8.74      2.56 o 
   2  14   4       23.25       36.95      5.47 o 
   3  14   4      144.08      155.85     10.81 o 
   4  14   4        6.34        4.41      2.44 o 
   5  14   4       48.87       55.05      6.48 o 
   6  14   4        3.34        2.18      3.86 o 
   7  14   4        0.00        0.76      2.85 o 
   8  14   4        0.84        2.77      3.03 o 
   9  14   4        0.02       -0.66      3.56 o 
  -8  15   4        1.87        0.55      3.99 o 
  -7  15   4        0.06        2.50      3.29 o 
  -6  15   4       44.54       32.18      6.85 o 
  -5  15   4        2.40        8.68      3.79 o 
  -4  15   4       42.33       44.26      9.13 o 
  -3  15   4        2.10        5.35      2.21 o 
  -2  15   4        2.70        6.46      3.22 o 
  -1  15   4        1.38        5.12      2.36 o 
   0  15   4       48.64       52.77      5.79 o 
   1  15   4        4.92        7.96      4.86 o 
   2  15   4       11.68       17.06      4.46 o 
   3  15   4       34.37       29.35      4.45 o 
   4  15   4       21.05       18.28      3.26 o 
   5  15   4        7.88        4.38      2.56 o 
   6  15   4       13.98       12.84      3.14 o 
   7  15   4        0.69        2.54      3.04 o 
   8  15   4       11.82       23.19      4.70 o 
  -7  16   4        0.36       -1.74      7.27 o 
  -6  16   4        2.65       -4.83      4.83 o 
  -5  16   4       16.13        9.99      8.31 o 
  -4  16   4        0.16        8.95      6.85 o 
  -3  16   4       33.40       24.18     10.94 o 
  -2  16   4       17.43       17.31      3.96 o 
  -1  16   4        8.34       10.16      5.31 o 
   0  16   4       48.73       57.32      7.01 o 
   1  16   4       24.42       22.81      4.22 o 
   2  16   4       70.19       82.78      6.75 o 
   3  16   4        3.81        0.67      2.22 o 
   4  16   4        1.12       -2.08      2.66 o 
   5  16   4        5.35        2.24      2.99 o 
   6  16   4        0.00        0.80      4.47 o 
   7  16   4        4.77        6.89      5.62 o 
  -6  17   4        6.98       15.68      9.72 o 
  -5  17   4        0.16        8.41      6.64 o 
  -4  17   4        3.98       -1.13      6.15 o 
  -3  17   4        0.79       -2.47      4.81 o 
  -2  17   4        0.15        3.41      6.44 o 
  -1  17   4        3.18        7.54      5.77 o 
   0  17   4        3.06        5.28      5.11 o 
   1  17   4       26.99       35.63      5.98 o 
   2  17   4       15.15        4.19      3.86 o 
   3  17   4       37.92       38.89      6.72 o 
   4  17   4        0.50        3.01      2.91 o 
   5  17   4        0.85       -2.59      3.57 o 
   6  17   4        0.03       -0.06      8.78 o 
  -5  18   4        0.13       -4.63      4.81 o 
  -4  18   4        0.09       13.57      9.52 o 
  -3  18   4        7.13        6.93      5.27 o 
  -2  18   4       18.63       17.35      8.70 o 
  -1  18   4       21.29       36.04     13.53 o 
   0  18   4        0.54       -0.54      5.04 o 
   1  18   4        5.60        5.91      3.61 o 
   2  18   4        4.91        7.68      3.36 o 
   3  18   4        0.02        5.26      3.31 o 
   4  18   4       10.87        3.34      3.64 o 
  -2  19   4        1.67       -2.94      6.19 o 
  -1  19   4        1.37       -2.94      6.01 o 
   0  19   4       14.01       13.75      8.31 o 
   1  19   4        0.67        0.16      4.74 o 
   2  19   4        3.08        4.79      4.03 o 
 -12   1   5        0.44        0.69      2.42 o 
 -11   1   5       22.81       14.54      3.96 o 
 -10   1   5       80.77       74.22      8.76 o 
  -9   1   5      125.71       92.77      9.90 o 
  -8   1   5       88.76       93.23      9.43 o 
  -7   1   5       71.44       78.07      8.46 o 
  -6   1   5        9.11        7.07      1.86 o 
  -5   1   5       47.40       52.55      4.34 o 
  -4   1   5        5.57        7.24      1.52 o 
  -3   1   5        0.23       -1.04      1.14 o 
  -2   1   5       53.67       67.77      5.16 o 
  -1   1   5      544.74      612.10     13.78 o 
   0   1   5       33.70       38.30      4.14 o 
   1   1   5     2815.08     2977.86     28.61 o 
   2   1   5      173.77      181.56      7.50 o 
   3   1   5        4.11        1.93      1.52 o 
   4   1   5       15.56       19.05      2.97 o 
   5   1   5       97.35       85.31      6.48 o 
   6   1   5        4.23        4.03      1.97 o 
   7   1   5      113.68      114.42      8.14 o 
   8   1   5        2.12        1.70      1.81 o 
   9   1   5       41.16       45.97      5.88 o 
  10   1   5        1.64       -2.75      2.75 o 
  11   1   5       26.20       20.45      3.49 o 
  12   1   5        0.05        4.63      2.64 o 
 -12   2   5        3.22        0.63      2.77 o 
 -11   2   5        4.13        1.36      2.57 o 
 -10   2   5       15.61        8.58      4.42 o 
  -9   2   5       49.07       43.09      6.40 o 
  -8   2   5        2.82        1.60      2.29 o 
  -7   2   5       14.35       18.08      4.09 o 
  -6   2   5      187.54      201.81      8.72 o 
  -5   2   5        5.07        1.30      1.32 o 
  -4   2   5        1.14        1.83      1.32 o 
  -3   2   5      128.50      130.30      5.50 o 
  -2   2   5      395.25      377.36      9.92 o 
  -1   2   5     1947.56     2057.76     26.67 o 
   0   2   5      156.06      160.95      5.99 o 
   1   2   5      159.51      184.29      6.25 o 
   2   2   5      411.32      416.76     11.41 o 
   3   2   5       17.63       16.53      3.71 o 
   4   2   5       55.75       51.34      5.11 o 
   5   2   5       13.87        5.43      2.14 o 
   6   2   5      179.73      188.43      8.07 o 
   7   2   5       10.48       14.29      2.96 o 
   8   2   5       74.34       69.73      6.53 o 
   9   2   5       31.53       22.17      3.67 o 
  10   2   5        4.00        1.48      1.99 o 
  11   2   5       53.45       50.92      5.65 o 
  12   2   5        6.25        0.88      2.53 o 
 -12   3   5        2.82       -2.52      2.52 o 
 -11   3   5       11.77        6.40      3.12 o 
 -10   3   5        1.69        0.38      2.46 o 
  -9   3   5       13.98        7.32      3.14 o 
  -8   3   5        8.47        3.31      2.51 o 
  -7   3   5      219.45      236.65      9.95 o 
  -6   3   5        5.20        6.25      2.50 o 
  -5   3   5       43.08       43.99      4.76 o 
  -4   3   5      274.06      288.69      9.20 o 
  -3   3   5       92.53       99.35      5.78 o 
  -2   3   5       94.78       86.68      5.43 o 
  -1   3   5      205.75      247.14      7.12 o 
   0   3   5       30.62       38.30      4.07 o 
   1   3   5      506.55      503.17     11.56 o 
   2   3   5      393.64      391.25     10.92 o 
   3   3   5       40.86       43.14      4.50 o 
   4   3   5       45.27       47.76      4.98 o 
   5   3   5       52.39       52.83      5.40 o 
   6   3   5        4.34        2.46      1.95 o 
   7   3   5       85.21       87.06      7.71 o 
   8   3   5       88.80       98.71      8.48 o 
   9   3   5        0.76        1.30      1.96 o 
  10   3   5        0.79       -2.69      2.69 o 
  11   3   5        0.68        1.72      2.52 o 
  12   3   5        0.67        0.98      2.68 o 
 -12   4   5        2.46       -2.23      2.43 o 
 -11   4   5       12.31        8.29      3.34 o 
 -10   4   5        3.80        6.86      2.63 o 
  -9   4   5       19.61        7.42      2.87 o 
  -8   4   5      184.06      169.81     11.43 o 
  -7   4   5        5.25        4.29      1.90 o 
  -6   4   5        3.39        3.61      1.80 o 
  -5   4   5      106.65      117.41      7.27 o 
  -4   4   5      323.60      290.92      9.27 o 
  -3   4   5       48.98       46.19      4.37 o 
  -2   4   5      221.07      232.64      6.45 o 
  -1   4   5       25.24       18.53      2.48 o 
   0   4   5       55.29       58.97      4.42 o 
   1   4   5      459.71      455.28      9.70 o 
   2   4   5      352.21      380.93     10.69 o 
   3   4   5        5.53        3.96      1.48 o 
   4   4   5       32.61       33.69      4.07 o 
   5   4   5       13.28       17.64      3.07 o 
   6   4   5       16.21       12.58      2.74 o 
   7   4   5       33.20       40.04      4.93 o 
   8   4   5       22.66       19.15      4.17 o 
   9   4   5       30.48       22.26      4.40 o 
  10   4   5        0.05        2.85      4.36 o 
  11   4   5        2.93        0.62      2.70 o 
  12   4   5        3.47        3.43      3.11 o 
 -12   5   5        3.05        1.41      3.31 o 
 -11   5   5       13.10        8.56      3.63 o 
 -10   5   5       16.21        5.46      2.98 o 
  -9   5   5      165.84      165.63     12.15 o 
  -8   5   5        0.33        0.71      1.82 o 
  -7   5   5        0.29        0.41      1.74 o 
  -6   5   5       33.12       28.46      3.82 o 
  -5   5   5        0.06        1.62      1.45 o 
  -4   5   5        0.06        0.30      1.29 o 
  -3   5   5       26.55       25.82      3.22 o 
  -2   5   5       24.79       24.24      2.95 o 
  -1   5   5      144.55      151.42      5.07 o 
   0   5   5       11.84       12.78      2.18 o 
   1   5   5      846.03      909.80     13.85 o 
   2   5   5        0.19        4.23      1.51 o 
   3   5   5      357.50      366.16     11.40 o 
   4   5   5       56.66       65.89      5.10 o 
   5   5   5        7.52       14.76      3.34 o 
   6   5   5       24.69       29.05      4.75 o 
   7   5   5       23.85       19.39      4.48 o 
   8   5   5        3.78        3.66      2.79 o 
   9   5   5        8.62        7.50      2.95 o 
  10   5   5        2.04        1.19      2.56 o 
  11   5   5       13.86       13.86      3.83 o 
  12   5   5        6.75        5.78      3.27 o 
 -12   6   5        2.19        2.59      3.38 o 
 -11   6   5        4.87        7.95      4.21 o 
 -10   6   5       18.53        7.23      4.47 o 
  -9   6   5       14.64       11.05      2.90 o 
  -8   6   5      116.37      135.46      9.22 o 
  -7   6   5       28.13       22.81      3.64 o 
  -6   6   5      177.25      178.63      8.62 o 
  -5   6   5      197.90      207.58      9.74 o 
  -4   6   5      633.66      633.01     14.15 o 
  -3   6   5       26.59       30.83      3.43 o 
  -2   6   5       58.83       65.93      4.41 o 
  -1   6   5       80.82       74.95      3.91 o 
   0   6   5        0.32        0.10      0.94 o 
   1   6   5      187.82      203.50      6.20 o 
   2   6   5        2.31        7.88      3.42 o 
   3   6   5      104.77      106.59      7.87 o 
   4   6   5        4.39        4.44      2.87 o 
   5   6   5       28.49       27.81      6.06 o 
   6   6   5      150.09      160.84     10.34 o 
   7   6   5        0.00        2.95      2.51 o 
   8   6   5       19.86       21.39      4.40 o 
   9   6   5       32.09       26.52      5.26 o 
  10   6   5       24.49       24.03      7.91 o 
  11   6   5       15.01       24.33      4.34 o 
 -12   7   5        0.54       -2.49      2.49 o 
 -11   7   5        1.06       -0.55      2.99 o 
 -10   7   5        0.05        0.22      3.04 o 
  -9   7   5        9.08        8.63      2.60 o 
  -8   7   5       87.06       94.98     10.09 o 
  -7   7   5      221.14      246.54     10.52 o 
  -6   7   5        7.02        6.17      3.21 o 
  -5   7   5       26.52       30.38      3.94 o 
  -4   7   5      178.30      191.21      7.48 o 
  -3   7   5      212.96      209.16      7.58 o 
  -2   7   5       71.09       62.07      3.65 o 
  -1   7   5       49.25       51.04      3.68 o 
   0   7   5       28.11       24.36      2.86 o 
   1   7   5      115.26      121.06      9.00 o 
   2   7   5      118.43      142.57      7.92 o 
   3   7   5       67.76       72.06      6.24 o 
   4   7   5        0.15        3.21      1.99 o 
   5   7   5        1.58        3.59      2.23 o 
   6   7   5        3.82        1.97      2.70 o 
   7   7   5        5.97        2.54      4.38 o 
   8   7   5       55.16       44.85      6.42 o 
   9   7   5        0.83        2.11      2.69 o 
  10   7   5        0.00       -0.94      2.30 o 
  11   7   5        4.24        6.69      3.21 o 
 -11   8   5        7.82        8.63      3.86 o 
 -10   8   5        3.97        2.91      3.43 o 
  -9   8   5       21.36       15.21      3.80 o 
  -8   8   5      100.90      110.27     10.63 o 
  -7   8   5      467.42      511.20     18.31 o 
  -6   8   5       87.91       95.46      9.28 o 
  -5   8   5       36.04       43.13      6.84 o 
  -4   8   5        0.03        0.78      1.71 o 
  -3   8   5       85.77       79.37      5.97 o 
  -2   8   5      113.80      101.42      5.65 o 
  -1   8   5        0.63        1.71      1.66 o 
   0   8   5       48.41       47.94      5.65 o 
   1   8   5       68.60       81.61      8.24 o 
   2   8   5        3.38        3.66      2.52 o 
   3   8   5      140.81      153.30     12.15 o 
   4   8   5        3.64        6.23      3.37 o 
   5   8   5       52.17       70.40      9.43 o 
   6   8   5      129.24      116.55     12.62 o 
   7   8   5       10.54        6.49      3.56 o 
   8   8   5        3.38        6.51      3.71 o 
   9   8   5       12.86       10.24      4.61 o 
  10   8   5        0.24       -1.63      2.59 o 
  11   8   5        5.03        6.01      3.34 o 
 -11   9   5        0.00        4.40      3.44 o 
 -10   9   5        0.53       -1.39      2.46 o 
  -9   9   5       55.22       50.10      7.01 o 
  -8   9   5       21.47       19.73      4.26 o 
  -7   9   5      243.79      274.24     13.45 o 
  -6   9   5      128.29      144.04     11.91 o 
  -5   9   5       39.30       35.74      5.55 o 
  -4   9   5        7.91       10.39      2.67 o 
  -3   9   5        4.36        4.92      2.37 o 
  -2   9   5       10.35       15.31      3.21 o 
  -1   9   5       58.15       59.91      5.77 o 
   0   9   5       61.48       69.19      7.56 o 
   1   9   5       99.06       96.12      9.19 o 
   2   9   5      232.02      231.39     11.65 o 
   3   9   5      616.87      602.53     19.42 o 
   4   9   5        7.74        7.28      5.20 o 
   5   9   5      123.28      134.02     13.36 o 
   6   9   5       54.60       49.19      8.16 o 
   7   9   5        6.51        5.61      3.13 o 
   8   9   5       12.02       11.67      4.33 o 
   9   9   5        2.73        4.77      3.10 o 
  10   9   5        0.90        5.10      3.08 o 
  11   9   5        0.04       -2.78      3.23 o 
 -10  10   5        4.03       -0.10      3.71 o 
  -9  10   5       18.89       16.45      3.86 o 
  -8  10   5       20.41       36.09      5.75 o 
  -7  10   5       80.37       78.77      8.72 o 
  -6  10   5        0.38        1.28      2.51 o 
  -5  10   5      174.48      202.61     13.42 o 
  -4  10   5       22.29       21.59      3.94 o 
  -3  10   5        7.33        3.51      4.09 o 
  -2  10   5        0.10        3.39      2.11 o 
  -1  10   5        0.02        0.12      1.52 o 
   0  10   5       45.59       45.88      6.48 o 
   1  10   5       18.96       11.83      2.94 o 
   2  10   5        1.95        4.54      2.19 o 
   3  10   5       35.29       33.17      4.92 o 
   4  10   5        9.18        7.50      2.73 o 
   5  10   5       12.88        5.49      2.95 o 
   6  10   5       10.93        9.78      3.68 o 
   7  10   5        8.43        6.69      3.30 o 
   8  10   5       12.94       14.10      4.68 o 
   9  10   5        0.04       -2.20      2.57 o 
  10  10   5        1.26       -1.14      5.42 o 
 -10  11   5        8.40        9.90      3.79 o 
  -9  11   5        6.55        6.55      3.26 o 
  -8  11   5       36.14       44.85      6.41 o 
  -7  11   5        1.65       -0.17      3.13 o 
  -6  11   5       40.31       37.65      7.02 o 
  -5  11   5        3.84        1.35      2.99 o 
  -4  11   5        0.00        2.80      2.18 o 
  -3  11   5        0.77        2.40      2.12 o 
  -2  11   5       20.90       20.06      3.78 o 
  -1  11   5        4.46        2.53      1.83 o 
   0  11   5      107.24      124.01      8.23 o 
   1  11   5       39.33       37.51      4.88 o 
   2  11   5       46.03       50.56      5.87 o 
   3  11   5       14.61       15.70      3.64 o 
   4  11   5        0.45        3.31      2.45 o 
   5  11   5       17.60       14.95      4.14 o 
   6  11   5        7.32       12.02      2.82 o 
   7  11   5        4.71        6.81      4.33 o 
   8  11   5        9.80        8.23      3.56 o 
   9  11   5        7.81        4.95      3.43 o 
  10  11   5        3.34        4.96      5.44 o 
  -9  12   5        0.01       -2.59      2.84 o 
  -8  12   5       20.21       16.05      4.95 o 
  -7  12   5      157.88      193.23     15.65 o 
  -6  12   5        0.31       -0.66      3.15 o 
  -5  12   5        2.39        2.66      2.53 o 
  -4  12   5      131.70      139.32     10.52 o 
  -3  12   5       32.05       26.93      4.54 o 
  -2  12   5        2.39        3.59      2.19 o 
  -1  12   5       27.96       21.28      4.10 o 
   0  12   5        3.78        5.02      2.73 o 
   1  12   5       50.06       59.18      6.29 o 
   2  12   5       21.32       18.36      3.86 o 
   3  12   5      195.83      198.81      9.75 o 
   4  12   5        0.62        1.35      2.20 o 
   5  12   5        0.26        2.99      2.12 o 
   6  12   5       79.43       77.40      7.91 o 
   7  12   5        0.08        4.29      2.60 o 
   8  12   5        0.14       -1.65      2.38 o 
   9  12   5        7.74        9.59      3.63 o 
  -9  13   5        8.17       11.26      3.89 o 
  -8  13   5        4.41        6.91      5.86 o 
  -7  13   5       25.07       22.75      7.11 o 
  -6  13   5       38.42       35.98      5.53 o 
  -5  13   5        0.04        0.83      2.41 o 
  -4  13   5        2.87        5.01      2.19 o 
  -3  13   5       96.07      108.16      9.31 o 
  -2  13   5       11.41        7.91      2.62 o 
  -1  13   5       47.83       34.80      5.35 o 
   0  13   5       19.21       19.99      4.16 o 
   1  13   5        2.28        3.94      2.68 o 
   2  13   5       90.90       97.83      8.43 o 
   3  13   5      285.51      297.67     13.57 o 
   4  13   5       38.62       51.51      6.80 o 
   5  13   5        5.06        5.27      3.07 o 
   6  13   5        6.63        3.85      2.59 o 
   7  13   5       20.33       18.30      3.76 o 
   8  13   5       10.29        9.33      3.70 o 
  -8  14   5        7.29        8.53      4.02 o 
  -7  14   5        0.95        0.11      2.86 o 
  -6  14   5        4.42       -0.30      2.67 o 
  -5  14   5       97.26      105.86     11.71 o 
  -4  14   5       50.27       58.90      6.55 o 
  -3  14   5       15.78       11.69      3.22 o 
  -2  14   5       11.21       10.06      2.73 o 
  -1  14   5       29.67       29.40      5.28 o 
   0  14   5       17.46       11.88      4.38 o 
   1  14   5       37.52       30.25      5.13 o 
   2  14   5        6.29        7.77      2.72 o 
   3  14   5      102.16      109.76      9.31 o 
   4  14   5        0.00        4.93      2.68 o 
   5  14   5       12.70       10.06      3.25 o 
   6  14   5       15.79       16.55      5.58 o 
   7  14   5        0.90       -1.72      2.34 o 
   8  14   5        0.89        0.56      3.99 o 
  -7  15   5        6.11        1.60      3.53 o 
  -6  15   5        2.00        0.20      2.53 o 
  -5  15   5       10.79        6.22      3.81 o 
  -4  15   5       11.01       14.12      4.60 o 
  -3  15   5       10.94        5.80      3.08 o 
  -2  15   5        1.54       -0.04      2.73 o 
  -1  15   5       10.42        7.08      2.77 o 
   0  15   5       15.61        9.70      4.69 o 
   1  15   5       17.83       16.60      5.81 o 
   2  15   5        6.93        1.81      2.58 o 
   3  15   5        5.69        7.17      2.65 o 
   4  15   5        8.35        5.21      2.50 o 
   5  15   5        0.00       -2.12      2.55 o 
   6  15   5        3.28        0.31      2.48 o 
   7  15   5        4.39        3.07      4.38 o 
  -6  16   5        0.05        1.34      4.76 o 
  -5  16   5        4.37        4.84      7.64 o 
  -4  16   5        8.97       11.84      3.31 o 
  -3  16   5        1.33        3.90      2.32 o 
  -2  16   5        5.03        3.45      4.35 o 
  -1  16   5        5.47       -2.22      2.22 o 
   0  16   5        1.53       -2.00      2.29 o 
   1  16   5        9.27        8.60      3.27 o 
   2  16   5        0.27        1.51      2.67 o 
   3  16   5       17.52        9.68      3.65 o 
   4  16   5        7.54        5.86      2.61 o 
   5  16   5        1.85        5.34      2.81 o 
   6  16   5        1.79        0.71      3.59 o 
  -5  17   5        1.22        5.11      7.05 o 
  -4  17   5        0.82       -3.02      5.21 o 
  -3  17   5        0.68        9.54      7.43 o 
  -2  17   5        0.66       10.08      4.70 o 
  -1  17   5        0.71        2.82      4.01 o 
   0  17   5       24.21       18.00      5.99 o 
   1  17   5        6.06        1.01      2.93 o 
   2  17   5       18.18       12.89      5.41 o 
   3  17   5        3.88       -2.74      2.74 o 
   4  17   5        2.28        2.40      2.60 o 
  -3  18   5        2.11       10.92      8.41 o 
  -2  18   5        1.70        0.23      6.38 o 
  -1  18   5       15.10        5.48      6.66 o 
   0  18   5        0.26       -3.83      3.92 o 
   1  18   5       23.71       16.89      5.58 o 
   2  18   5        2.25        7.05      3.21 o 
 -12   0   6        7.28        1.58      5.05 o 
 -11   0   6        3.61        9.99      4.77 o 
 -10   0   6       11.04       12.65      5.50 o 
  -9   0   6        0.02        3.63      3.52 o 
  -8   0   6      511.43      525.00     27.71 o 
  -7   0   6       28.54       22.82      6.52 o 
  -6   0   6     1298.13     1359.20     42.43 o 
  -5   0   6        2.95        2.62      3.41 o 
  -4   0   6       84.92       92.19      9.50 o 
  -3   0   6      669.77      674.09     22.41 o 
  -2   0   6      505.56      566.59     19.00 o 
  -1   0   6       19.24       18.92      4.12 o 
   0   0   6       36.83       50.67      6.66 o 
   1   0   6        0.20       -0.70      2.00 o 
   2   0   6      260.29      279.24     16.12 o 
   3   0   6       36.94       47.78      8.02 o 
   4   0   6        0.05        9.64      3.03 o 
   5   0   6      150.61      141.13     11.61 o 
   6   0   6      704.37      702.98     23.96 o 
   7   0   6        7.90        5.59      3.22 o 
   8   0   6       49.65       42.32      7.20 o 
   9   0   6       89.42       91.04     11.35 o 
  10   0   6        8.12        3.06      3.63 o 
  11   0   6        3.96        0.33      3.33 o 
 -12   1   6       11.17        2.06      3.82 o 
 -11   1   6        0.09       -0.10      2.77 o 
 -10   1   6       56.42       53.12     11.60 o 
  -9   1   6        8.78        7.76      2.87 o 
  -8   1   6       30.46       28.02      5.21 o 
  -7   1   6      176.23      165.54     11.97 o 
  -6   1   6      299.22      320.16     13.94 o 
  -5   1   6        0.04       -0.54      1.40 o 
  -4   1   6        0.51        2.91      2.77 o 
  -3   1   6        1.97        4.20      1.57 o 
  -2   1   6      163.26      163.24      7.16 o 
  -1   1   6        0.65        1.24      1.31 o 
   0   1   6       88.04      106.27      6.34 o 
   1   1   6       30.57       27.17      4.42 o 
   2   1   6       73.48       80.95      6.87 o 
   3   1   6       30.92       28.83      4.09 o 
   4   1   6       19.59       19.31      3.49 o 
   5   1   6        5.70        7.33      2.54 o 
   6   1   6       79.40       88.80      7.27 o 
   7   1   6       60.83       59.82      6.04 o 
   8   1   6        8.33       15.64      3.49 o 
   9   1   6        8.22       10.46      2.91 o 
  10   1   6        0.01        1.80      2.02 o 
  11   1   6        1.72        4.09      2.41 o 
 -12   2   6        1.98        0.94      2.87 o 
 -11   2   6        0.63       -1.80      3.06 o 
 -10   2   6        1.56        3.72      2.64 o 
  -9   2   6        9.82        5.98      2.49 o 
  -8   2   6       12.15       10.16      3.32 o 
  -7   2   6       20.45       25.35      6.24 o 
  -6   2   6       12.74       14.29      3.41 o 
  -5   2   6       10.08        9.40      2.27 o 
  -4   2   6        9.53        5.69      2.07 o 
  -3   2   6       52.49       52.14      4.48 o 
  -2   2   6       19.18       20.60      3.07 o 
  -1   2   6      199.78      201.83      7.79 o 
   0   2   6      300.13      316.58      9.69 o 
   1   2   6        0.79        4.37      1.46 o 
   2   2   6       38.77       41.36      4.56 o 
   3   2   6        1.95        3.20      2.02 o 
   4   2   6      102.19      109.90      7.67 o 
   5   2   6       49.28       45.96      5.45 o 
   6   2   6       24.35       26.35      3.99 o 
   7   2   6      143.41      150.77     10.02 o 
   8   2   6        0.02        3.41      2.13 o 
   9   2   6        0.03        2.17      2.90 o 
  10   2   6        0.85       -0.11      2.88 o 
  11   2   6        1.03       -2.94      2.94 o 
 -12   3   6        2.90        0.18      2.89 o 
 -11   3   6        2.32        1.30      2.61 o 
 -10   3   6        0.00        2.46      2.79 o 
  -9   3   6       65.82       69.31      8.59 o 
  -8   3   6       10.73       16.49      3.70 o 
  -7   3   6        8.37        8.07      2.86 o 
  -6   3   6     1614.85     1648.19     28.72 o 
  -5   3   6      284.13      305.07     11.29 o 
  -4   3   6      217.51      200.58      8.20 o 
  -3   3   6        1.07        2.80      1.44 o 
  -2   3   6       32.50       37.20      3.98 o 
  -1   3   6       12.12       16.57      2.75 o 
   0   3   6        0.18        1.85      1.40 o 
   1   3   6      204.54      223.58      8.28 o 
   2   3   6      148.20      168.19      7.81 o 
   3   3   6        7.24        6.42      3.04 o 
   4   3   6      188.59      194.40      8.75 o 
   5   3   6       40.54       32.15      4.34 o 
   6   3   6       32.51       35.66      4.74 o 
   7   3   6        5.95        8.21      2.37 o 
   8   3   6        1.75        7.04      3.18 o 
   9   3   6        6.37       27.72      7.19 o 
  10   3   6        0.05       -0.59      3.66 o 
  11   3   6        0.09        0.99      2.65 o 
 -12   4   6        0.66        1.06      2.83 o 
 -11   4   6        0.08        2.10      2.48 o 
 -10   4   6        0.41       -1.87      2.38 o 
  -9   4   6       23.13       17.70      4.03 o 
  -8   4   6      260.41      265.02     13.54 o 
  -7   4   6        0.24        5.15      2.02 o 
  -6   4   6     1516.56     1615.21     28.70 o 
  -5   4   6       25.39       22.66      3.61 o 
  -4   4   6      126.21      134.75      7.26 o 
  -3   4   6       15.61       19.83      2.89 o 
  -2   4   6      176.12      204.77      7.21 o 
  -1   4   6        0.05        0.28      1.16 o 
   0   4   6        5.70        9.83      1.90 o 
   1   4   6       13.59       17.98      2.46 o 
   2   4   6      208.14      219.24      8.78 o 
   3   4   6       38.94       44.94      5.22 o 
   4   4   6      463.95      463.04     13.48 o 
   5   4   6       80.42       89.41      6.90 o 
   6   4   6      200.35      199.63     11.63 o 
   7   4   6       11.20        6.99      5.07 o 
   8   4   6      174.55      191.24     13.24 o 
   9   4   6        2.02        3.05      2.75 o 
  10   4   6        1.09        2.39      2.77 o 
  11   4   6        0.04        3.41      3.50 o 
 -11   5   6        0.07       -2.68      3.17 o 
 -10   5   6       37.40       32.33      6.59 o 
  -9   5   6       18.17        5.71      4.41 o 
  -8   5   6        6.72        4.57      2.62 o 
  -7   5   6       19.03       11.24      4.73 o 
  -6   5   6      731.18      791.05     19.57 o 
  -5   5   6        6.22        4.69      2.23 o 
  -4   5   6        2.20        1.40      1.40 o 
  -3   5   6       37.43       38.27      4.32 o 
  -2   5   6      103.36      113.84      5.55 o 
  -1   5   6       44.53       42.96      3.81 o 
   0   5   6      199.33      215.26      6.56 o 
   1   5   6       14.72       12.12      2.09 o 
   2   5   6       15.35       15.04      2.69 o 
   3   5   6        6.61        8.82      2.92 o 
   4   5   6      369.12      359.49     14.09 o 
   5   5   6       50.79       55.63      7.19 o 
   6   5   6      166.08      146.19     10.88 o 
   7   5   6        9.53        6.49      2.80 o 
   8   5   6        0.61        3.35      3.87 o 
   9   5   6        9.57        9.65      3.20 o 
  10   5   6        4.21        3.85      2.71 o 
  11   5   6        0.23       -2.84      2.84 o 
 -11   6   6        0.07       -0.55      2.70 o 
 -10   6   6       12.11        8.69      2.87 o 
  -9   6   6       62.32       71.76      8.39 o 
  -8   6   6      129.26      123.16      8.74 o 
  -7   6   6        5.47        2.05      2.09 o 
  -6   6   6        3.78        8.50      3.12 o 
  -5   6   6       29.67       25.43      4.34 o 
  -4   6   6      108.62      112.35      6.83 o 
  -3   6   6      101.19      111.09      6.80 o 
  -2   6   6       57.87       63.42      4.39 o 
  -1   6   6      145.02      146.45      5.69 o 
   0   6   6       90.42       86.91      4.39 o 
   1   6   6       13.70       22.40      3.28 o 
   2   6   6      278.00      305.87     12.20 o 
   3   6   6       13.63       14.45      3.54 o 
   4   6   6      292.94      309.10     18.77 o 
   5   6   6       34.28       37.72      7.50 o 
   6   6   6       13.60        5.73      3.01 o 
   7   6   6       13.39        8.09      3.24 o 
   8   6   6       18.82       10.05      3.04 o 
   9   6   6       14.90       19.98      4.18 o 
  10   6   6        0.94        2.66      2.57 o 
  11   6   6        0.01        4.11      3.34 o 
 -11   7   6       13.62       15.75      4.87 o 
 -10   7   6        0.00       -0.25      4.19 o 
  -9   7   6       33.27       35.19      6.93 o 
  -8   7   6       14.87       12.93      5.59 o 
  -7   7   6        0.26       -1.88      1.88 o 
  -6   7   6      964.69     1094.96     34.07 o 
  -5   7   6        7.76        4.13      2.37 o 
  -4   7   6        2.15        3.85      2.02 o 
  -3   7   6      300.49      302.50     12.33 o 
  -2   7   6       42.58       44.53      4.39 o 
  -1   7   6        8.56        5.13      2.81 o 
   0   7   6        9.27       12.91      3.12 o 
   1   7   6        0.96        0.26      1.97 o 
   2   7   6        4.93        1.37      2.68 o 
   3   7   6       37.05       39.83      9.53 o 
   4   7   6       48.27       50.66     11.17 o 
   5   7   6        0.12       -1.53      3.83 o 
   6   7   6        0.17        4.70      3.06 o 
   7   7   6        3.64        0.87      4.12 o 
   8   7   6       14.56        2.57      4.75 o 
   9   7   6        0.23        5.68      3.81 o 
  10   7   6       11.17        8.45      3.80 o 
 -10   8   6       24.08       24.90      6.31 o 
  -9   8   6       29.69       34.48      5.72 o 
  -8   8   6       62.29       65.61      8.23 o 
  -7   8   6       10.66       10.98      3.52 o 
  -6   8   6      597.74      655.94     21.41 o 
  -5   8   6       10.99        6.55      3.99 o 
  -4   8   6       75.06       64.15      8.08 o 
  -3   8   6      118.41      137.77     10.50 o 
  -2   8   6      121.66      157.12     11.16 o 
  -1   8   6       35.78       42.57      4.93 o 
   0   8   6        0.01       -1.07      1.75 o 
   1   8   6        0.77       -0.38      1.98 o 
   2   8   6      225.09      256.55     14.68 o 
   3   8   6       26.22       16.16      4.81 o 
   4   8   6      446.92      441.21     20.05 o 
   5   8   6      316.62      327.60     25.61 o 
   6   8   6      121.44      130.89     13.91 o 
   7   8   6        4.59        4.36      3.32 o 
   8   8   6       17.98       24.12      7.23 o 
   9   8   6        0.68       -0.30      3.35 o 
  10   8   6        0.19        3.93      3.28 o 
 -10   9   6        0.51        0.27      3.04 o 
  -9   9   6       12.31       11.75      3.34 o 
  -8   9   6        0.32       -1.42      3.79 o 
  -7   9   6       10.30        2.48      2.88 o 
  -6   9   6       79.19       94.96      9.67 o 
  -5   9   6        0.02        1.39      2.75 o 
  -4   9   6       44.62       32.40      4.90 o 
  -3   9   6      283.22      289.30     12.54 o 
  -2   9   6      141.33      170.59     10.09 o 
  -1   9   6        0.94        4.18      2.25 o 
   0   9   6      108.33      121.77      9.69 o 
   1   9   6        0.02       -2.18      2.18 o 
   2   9   6       12.31        7.41      2.79 o 
   3   9   6       12.65       15.65      7.27 o 
   4   9   6      206.89      209.77     13.89 o 
   5   9   6       33.86       32.42      6.87 o 
   6   9   6       78.38       71.87     10.65 o 
   7   9   6       32.62       22.48      5.60 o 
   8   9   6        0.10       -0.52      3.33 o 
   9   9   6        7.20        6.90      3.41 o 
  10   9   6        3.33        5.50      4.40 o 
 -10  10   6        1.12        0.08      3.56 o 
  -9  10   6       42.15       44.72      6.95 o 
  -8  10   6      121.58      131.16     11.86 o 
  -7  10   6        3.77       -0.46      2.87 o 
  -6  10   6        8.41        5.23      4.74 o 
  -5  10   6        6.75        1.34      3.30 o 
  -4  10   6       11.16       10.73      3.25 o 
  -3  10   6        7.59       15.95      3.92 o 
  -2  10   6       91.89       85.15      8.58 o 
  -1  10   6        0.00        1.72      1.87 o 
   0  10   6       64.13       58.94      6.63 o 
   1  10   6       12.22        9.04      3.22 o 
   2  10   6       68.88       76.63      8.87 o 
   3  10   6        0.40        2.35      3.24 o 
   4  10   6      355.12      378.49     19.07 o 
   5  10   6       74.43       71.12      9.92 o 
   6  10   6        2.46        4.17      3.31 o 
   7  10   6       17.74       14.61      4.93 o 
   8  10   6        8.33       -1.01      4.35 o 
   9  10   6        0.11        1.61      3.09 o 
  -9  11   6       11.20        4.19      4.20 o 
  -8  11   6       19.50       19.48      7.65 o 
  -7  11   6        3.78        5.46      3.17 o 
  -6  11   6       62.25       77.52     10.44 o 
  -5  11   6       30.13       33.19      5.98 o 
  -4  11   6        6.89        0.88      2.41 o 
  -3  11   6       33.91       34.66      5.21 o 
  -2  11   6       19.41       20.62      4.57 o 
  -1  11   6      105.60      113.11      9.95 o 
   0  11   6       14.29       14.82      3.70 o 
   1  11   6        0.14        2.32      2.16 o 
   2  11   6        8.10        6.74      3.51 o 
   3  11   6        8.23        9.97      3.20 o 
   4  11   6        2.41        1.47      3.02 o 
   5  11   6        0.17        3.12      2.69 o 
   6  11   6       17.34       13.93      4.66 o 
   7  11   6        4.68       10.78      3.70 o 
   8  11   6        0.86       -1.87      3.06 o 
   9  11   6        5.07        8.13      3.73 o 
  -9  12   6        2.14       -2.88      3.35 o 
  -8  12   6       26.15       25.91      5.85 o 
  -7  12   6        2.69        3.67      3.37 o 
  -6  12   6        2.37       -2.35      2.73 o 
  -5  12   6        0.99        2.51      3.13 o 
  -4  12   6       76.19       79.01      8.11 o 
  -3  12   6       16.96       12.71      4.69 o 
  -2  12   6       50.21       48.52      6.11 o 
  -1  12   6       40.61       35.10      5.22 o 
   0  12   6        3.71        2.47      2.33 o 
   1  12   6       31.85       38.00      5.08 o 
   2  12   6       36.64       34.70      4.89 o 
   3  12   6        0.38       -1.83      1.83 o 
   4  12   6       58.22       59.47      6.94 o 
   5  12   6       44.44       38.10      5.37 o 
   6  12   6       26.77       26.12      4.83 o 
   7  12   6       42.85       43.52      5.73 o 
   8  12   6        4.81        6.87      3.01 o 
  -8  13   6        0.41        1.83      3.43 o 
  -7  13   6        0.07        2.92      2.89 o 
  -6  13   6        4.79        7.12      3.24 o 
  -5  13   6       15.72       22.39      6.36 o 
  -4  13   6        0.10       -0.58      2.44 o 
  -3  13   6       35.09       19.49      3.97 o 
  -2  13   6       15.51       11.43      3.22 o 
  -1  13   6        1.14        3.37      2.45 o 
   0  13   6        9.31       17.10      3.80 o 
   1  13   6        3.05        4.28      3.26 o 
   2  13   6       12.71       15.66      3.44 o 
   3  13   6        2.73        2.99      2.69 o 
   4  13   6        3.27       -1.60      2.56 o 
   5  13   6        1.24       -2.09      2.37 o 
   6  13   6        5.03        6.28      3.39 o 
   7  13   6       15.45        7.99      2.90 o 
  -7  14   6        1.29       -1.48      2.82 o 
  -6  14   6       25.01       17.03      4.32 o 
  -5  14   6        7.18        6.31      3.22 o 
  -4  14   6        3.60        1.92      2.55 o 
  -3  14   6        2.46        3.77      2.69 o 
  -2  14   6        0.75        1.16      3.53 o 
  -1  14   6        1.15        1.19      2.26 o 
   0  14   6        4.34        6.96      3.69 o 
   1  14   6       33.75       32.68      4.96 o 
   2  14   6       29.03       27.83      4.50 o 
   3  14   6        2.31        2.40      2.86 o 
   4  14   6        8.29        8.22      2.98 o 
   5  14   6        7.01        4.78      2.64 o 
   6  14   6        4.51        7.08      3.25 o 
   7  14   6        0.84        0.36      2.58 o 
  -6  15   6       11.71       12.50      3.61 o 
  -5  15   6        3.33        6.96      2.99 o 
  -4  15   6        1.88       -1.87      2.54 o 
  -3  15   6       20.65       17.37      3.57 o 
  -2  15   6        2.05        1.69      2.52 o 
  -1  15   6        4.27       -3.49      4.52 o 
   0  15   6        1.06        2.46      2.57 o 
   1  15   6        0.13        1.18      2.44 o 
   2  15   6        7.28        8.61      3.43 o 
   3  15   6        2.58        0.41      2.85 o 
   4  15   6        2.21        2.18      2.42 o 
   5  15   6        0.27        1.30      3.12 o 
  -5  16   6       17.91       21.56      5.64 o 
  -4  16   6       16.19       12.90      4.07 o 
  -3  16   6       23.85       23.95      6.69 o 
  -2  16   6        0.00        3.42      3.54 o 
  -1  16   6        1.39       -2.58      2.58 o 
   0  16   6        2.26        2.98      2.60 o 
   1  16   6        2.67        2.21      3.31 o 
   2  16   6       14.98       18.39      3.86 o 
   3  16   6        0.55        3.56      2.86 o 
   4  16   6        0.46        0.06      2.41 o 
  -3  17   6        6.24        7.97      2.69 o 
  -2  17   6        8.85        6.85      4.01 o 
  -1  17   6        4.51        0.24      2.66 o 
   0  17   6        0.00        0.27      2.75 o 
   1  17   6       34.39       33.65      5.50 o 
   2  17   6        9.62        5.03      3.00 o 
 -11   1   7        3.62        8.13      3.50 o 
 -10   1   7        0.00        1.38      4.12 o 
  -9   1   7       70.29       70.54     14.29 o 
  -8   1   7      223.51      235.06     16.37 o 
  -7   1   7        6.60        8.36      2.91 o 
  -6   1   7      412.22      458.38     17.73 o 
  -5   1   7      812.99      854.55     20.95 o 
  -4   1   7     2361.04     2576.67     33.96 o 
  -3   1   7        2.21        3.42      1.78 o 
  -2   1   7       13.66       12.45      2.48 o 
  -1   1   7        1.16        1.71      1.57 o 
   0   1   7        2.17        2.73      1.84 o 
   1   1   7       78.69       71.70      6.26 o 
   2   1   7      128.83      127.13     10.36 o 
   3   1   7      351.43      359.86     12.83 o 
   4   1   7      207.18      213.86      9.92 o 
   5   1   7        7.66       16.97      3.78 o 
   6   1   7      634.86      662.85     18.63 o 
   7   1   7       26.68       20.09      3.64 o 
   8   1   7       35.32       35.09      5.14 o 
   9   1   7        0.20       -2.19      2.19 o 
  10   1   7        0.63       -2.39      2.39 o 
 -11   2   7       20.70       17.08      4.24 o 
 -10   2   7        3.20        4.14      2.77 o 
  -9   2   7        9.69        7.67      3.75 o 
  -8   2   7        2.38        1.32      2.41 o 
  -7   2   7      112.89      113.80     10.87 o 
  -6   2   7       28.75       26.67      4.60 o 
  -5   2   7       13.06       12.55      2.85 o 
  -4   2   7       19.17       24.77      3.40 o 
  -3   2   7       97.28      101.09      7.58 o 
  -2   2   7        7.99       10.28      2.27 o 
  -1   2   7      144.72      153.68      6.88 o 
   0   2   7      143.55      160.68      7.63 o 
   1   2   7        0.55        3.10      1.99 o 
   2   2   7       12.47       16.56      3.26 o 
   3   2   7      159.40      162.95      8.75 o 
   4   2   7      989.88     1072.11     22.98 o 
   5   2   7      305.78      332.87     12.66 o 
   6   2   7       56.73       80.53      7.58 o 
   7   2   7       53.46       55.33      6.29 o 
   8   2   7       44.56       49.60      8.92 o 
   9   2   7       39.45       29.54      8.17 o 
  10   2   7       12.51       14.60      3.59 o 
 -11   3   7        1.72        4.00      2.97 o 
 -10   3   7        1.27       -1.94      2.54 o 
  -9   3   7        7.64        6.42      2.74 o 
  -8   3   7        0.51        5.29      3.76 o 
  -7   3   7      266.51      290.45     14.36 o 
  -6   3   7      215.53      235.72     11.77 o 
  -5   3   7      124.92      139.74     10.20 o 
  -4   3   7      903.91      999.95     20.48 o 
  -3   3   7       30.70       35.58      3.86 o 
  -2   3   7        8.61        9.50      2.08 o 
  -1   3   7      124.51      134.68      7.22 o 
   0   3   7       18.65       18.54      3.18 o 
   1   3   7        0.02        4.63      1.95 o 
   2   3   7       16.76       16.66      3.59 o 
   3   3   7        0.49        2.35      2.04 o 
   4   3   7       27.47       39.95      4.98 o 
   5   3   7       30.29       24.38      4.17 o 
   6   3   7      125.50      147.86     12.49 o 
   7   3   7        7.45        6.24      2.75 o 
   8   3   7        9.44        6.64      4.44 o 
   9   3   7        0.47       -2.51      2.51 o 
  10   3   7        1.06        3.44      2.76 o 
 -11   4   7        0.23        4.74      4.08 o 
 -10   4   7        0.06        3.61      2.81 o 
  -9   4   7       11.11       11.12      3.28 o 
  -8   4   7       14.90       13.66      3.47 o 
  -7   4   7        1.76        4.48      2.28 o 
  -6   4   7        8.28       13.98      2.68 o 
  -5   4   7       74.07       82.92      7.52 o 
  -4   4   7      101.74      104.00      7.79 o 
  -3   4   7       17.95       23.09      3.37 o 
  -2   4   7      181.63      191.60      7.04 o 
  -1   4   7        0.00        1.52      1.58 o 
   0   4   7       26.68       27.62      3.77 o 
   1   4   7        0.41        0.24      1.52 o 
   2   4   7       28.31       31.55      4.78 o 
   3   4   7        3.39        2.34      2.54 o 
   4   4   7        0.00        4.00      2.71 o 
   5   4   7       85.01       88.85      9.33 o 
   6   4   7       37.31       39.93      6.11 o 
   7   4   7       17.94       21.30      4.23 o 
   8   4   7        3.57        6.39      4.45 o 
   9   4   7        1.52        1.35      2.64 o 
  10   4   7       14.81        7.55      3.43 o 
 -10   5   7       20.89       15.22      4.72 o 
  -9   5   7        7.44        9.08      3.14 o 
  -8   5   7      205.54      197.03     13.36 o 
  -7   5   7        4.30        1.24      1.85 o 
  -6   5   7      173.19      191.11      9.90 o 
  -5   5   7      107.69      123.38      8.68 o 
  -4   5   7      866.19      930.57     19.77 o 
  -3   5   7       56.39       53.76      5.43 o 
  -2   5   7       10.14       11.79      2.19 o 
  -1   5   7       23.12       16.95      2.94 o 
   0   5   7        1.87        1.73      1.97 o 
   1   5   7       22.04       20.31      3.51 o 
   2   5   7       34.20       40.33      5.73 o 
   3   5   7      110.06      144.15     13.85 o 
   4   5   7      236.04      240.28     12.18 o 
   5   5   7       23.10       20.75      5.09 o 
   6   5   7      446.81      451.06     19.72 o 
   7   5   7        1.59       -2.20      2.20 o 
   8   5   7        8.93        2.38      3.59 o 
   9   5   7        2.04        2.53      2.71 o 
  10   5   7        1.72        0.62      5.09 o 
 -10   6   7        2.63       -1.04      4.85 o 
  -9   6   7        1.63        4.91      3.80 o 
  -8   6   7        1.61       -0.01      3.48 o 
  -7   6   7       26.58       22.14      4.60 o 
  -6   6   7        2.56        1.29      2.05 o 
  -5   6   7       28.66       27.17      4.29 o 
  -4   6   7        6.02        7.16      2.42 o 
  -3   6   7       19.55       19.16      3.54 o 
  -2   6   7       33.55       23.66      3.66 o 
  -1   6   7       12.79       12.61      2.88 o 
   0   6   7        8.33        8.13      3.00 o 
   1   6   7       74.71       90.47      9.89 o 
   2   6   7        2.00        1.61      2.92 o 
   3   6   7       62.65       77.68     10.21 o 
   4   6   7      125.08      110.79     12.73 o 
   5   6   7       90.35      106.88     12.82 o 
   6   6   7      190.75      193.61     15.85 o 
   7   6   7        1.75        4.98      3.25 o 
   8   6   7        0.64        2.01      2.99 o 
   9   6   7        0.43        3.14      3.17 o 
  10   6   7        0.33        1.60      3.57 o 
 -10   7   7        2.85        2.89      3.86 o 
  -9   7   7       25.54       26.87      6.10 o 
  -8   7   7       11.46       11.19      4.42 o 
  -7   7   7      140.76      169.14     12.86 o 
  -6   7   7       30.11       32.05      5.53 o 
  -5   7   7       27.02       31.19      4.72 o 
  -4   7   7       53.33       51.65      6.06 o 
  -3   7   7        0.47        0.50      2.19 o 
  -2   7   7       12.60       14.58      3.38 o 
  -1   7   7       54.01       65.70      6.51 o 
   0   7   7        5.52       12.90      3.07 o 
   1   7   7        9.97        4.58      3.46 o 
   2   7   7        0.59        1.67      4.67 o 
   3   7   7       67.13       59.08     12.79 o 
   4   7   7       19.89       17.85      4.91 o 
   5   7   7       30.19       40.65      7.75 o 
   6   7   7        0.49        7.19      3.97 o 
   7   7   7       12.12       19.44      4.86 o 
   8   7   7        0.65       -2.42      3.12 o 
   9   7   7        1.89        6.56      3.97 o 
  -9   8   7       10.39       12.56      3.77 o 
  -8   8   7       19.64       20.40      5.27 o 
  -7   8   7        0.90        3.88      2.82 o 
  -6   8   7       23.50       17.76      4.27 o 
  -5   8   7       28.45       26.71      5.08 o 
  -4   8   7       11.24       13.17      3.24 o 
  -3   8   7        0.53       -0.01      2.49 o 
  -2   8   7       52.15       41.51      5.94 o 
  -1   8   7        6.68        6.41      2.40 o 
   0   8   7       26.39       38.17      5.14 o 
   1   8   7       15.61       13.91      3.98 o 
   2   8   7       11.43       10.54      3.79 o 
   3   8   7        8.15        3.96      2.98 o 
   4   8   7       12.19       14.02      4.46 o 
   5   8   7        6.36       10.14      4.44 o 
   6   8   7        5.62        5.06      3.97 o 
   7   8   7        0.01        8.41      4.10 o 
   8   8   7        3.40        6.70      3.29 o 
   9   8   7        1.66       -2.72      3.96 o 
  -9   9   7        3.93        0.85      3.61 o 
  -8   9   7       82.92       73.92     10.59 o 
  -7   9   7       23.90       22.92      6.21 o 
  -6   9   7        2.40       10.82      3.73 o 
  -5   9   7       50.29       50.29      7.82 o 
  -4   9   7       53.61       54.52      6.74 o 
  -3   9   7        5.43        4.02      2.23 o 
  -2   9   7       70.46       69.02      7.69 o 
  -1   9   7       99.89      103.64      9.95 o 
   0   9   7        5.18        4.26      2.15 o 
   1   9   7       29.78       25.03      5.16 o 
   2   9   7       14.06       19.27      4.72 o 
   3   9   7        5.53       -1.19      2.72 o 
   4   9   7       28.27       20.61      5.43 o 
   5   9   7        4.94        7.40      3.85 o 
   6   9   7      106.93      112.92     13.68 o 
   7   9   7       11.38        8.90      4.69 o 
   8   9   7        0.08       -0.28      3.13 o 
   9   9   7        0.21        2.64      3.37 o 
  -9  10   7        8.26        3.04      3.47 o 
  -8  10   7       35.84       37.75      7.43 o 
  -7  10   7        2.45        2.00      4.16 o 
  -6  10   7        6.68        4.01      3.65 o 
  -5  10   7        0.23        1.36      2.76 o 
  -4  10   7        7.75        9.67      3.06 o 
  -3  10   7       63.32       55.94      6.93 o 
  -2  10   7       33.40       36.78      5.41 o 
  -1  10   7        1.25        0.32      2.57 o 
   0  10   7       17.09       19.04      3.98 o 
   1  10   7       30.04       35.76      5.86 o 
   2  10   7        5.96        8.28      3.06 o 
   3  10   7        0.96        3.88      4.72 o 
   4  10   7        4.99        6.18      4.02 o 
   5  10   7       22.12       23.10      6.29 o 
   6  10   7        3.67        3.06      3.61 o 
   7  10   7        0.00        4.91      3.71 o 
   8  10   7       12.30        8.09      3.72 o 
  -8  11   7       20.25       13.88      5.20 o 
  -7  11   7        5.43        7.71      3.90 o 
  -6  11   7        7.14        8.83      3.26 o 
  -5  11   7       13.16        2.94      2.65 o 
  -4  11   7        1.00       -1.32      2.44 o 
  -3  11   7        7.80        2.63      2.76 o 
  -2  11   7        0.03       -0.88      2.54 o 
  -1  11   7        0.05       -0.14      2.10 o 
   0  11   7        0.01       -0.81      2.59 o 
   1  11   7        0.68        0.15      2.61 o 
   2  11   7        4.00        6.94      3.31 o 
   3  11   7        8.53        9.39      3.58 o 
   4  11   7        7.27        9.20      3.02 o 
   5  11   7       13.58       15.74      4.28 o 
   6  11   7        0.95        2.40      3.08 o 
   7  11   7        0.76        1.90      4.51 o 
  -7  12   7        0.13        5.99      3.76 o 
  -6  12   7       19.10       15.61      7.17 o 
  -5  12   7        0.83       -2.87      2.87 o 
  -4  12   7       32.26       29.88      5.81 o 
  -3  12   7        3.89        1.10      2.50 o 
  -2  12   7       48.44       37.32      5.51 o 
  -1  12   7        0.13        1.12      2.57 o 
   0  12   7        0.13        0.63      6.22 o 
   1  12   7        7.71       10.85      3.26 o 
   2  12   7        0.31        2.67      2.36 o 
   3  12   7        1.40        5.34      2.79 o 
   4  12   7        0.12        6.79      2.69 o 
   5  12   7        1.20        2.07      2.83 o 
   6  12   7       28.54       16.26      3.91 o 
   7  12   7        0.23        2.78      2.61 o 
  -6  13   7        0.86       -0.13      3.15 o 
  -5  13   7        1.64        3.27      3.14 o 
  -4  13   7       10.56        9.11      3.03 o 
  -3  13   7        0.00        1.19      2.63 o 
  -2  13   7       36.08       34.57      5.02 o 
  -1  13   7       15.53       16.29      3.68 o 
   0  13   7        0.83        0.74      2.47 o 
   1  13   7        1.01        3.17      2.67 o 
   2  13   7       58.66       51.48      9.08 o 
   3  13   7        0.58       -0.35      2.47 o 
   4  13   7        1.02       -2.43      2.43 o 
   5  13   7        0.05       -0.54      2.33 o 
   6  13   7        1.45        1.61      2.55 o 
  -5  14   7        0.40        0.69      2.95 o 
  -4  14   7        1.96       -0.18      2.57 o 
  -3  14   7       28.10       29.15      4.84 o 
  -2  14   7        1.77        2.08      2.41 o 
  -1  14   7        0.29       -1.79      2.43 o 
   0  14   7        4.77       11.87      3.39 o 
   1  14   7        0.46       -1.59      4.64 o 
   2  14   7        0.02        1.23      2.70 o 
   3  14   7        0.23       -0.72      2.78 o 
   4  14   7        2.72        2.83      2.60 o 
   5  14   7        0.49       -0.76      2.38 o 
  -4  15   7       23.51       21.03      4.07 o 
  -3  15   7        5.95        5.01      2.70 o 
  -2  15   7        1.10        3.47      2.85 o 
  -1  15   7        8.59        7.48      3.36 o 
   0  15   7        0.35        1.16      5.16 o 
   1  15   7       11.90       14.41     11.26 o 
   2  15   7        6.86        2.02      3.01 o 
   3  15   7        0.76        2.22      2.94 o 
  -1  16   7        1.62        3.94      3.40 o 
   0  16   7        2.69        1.65      3.61 o 
   1  16   7        2.91        9.23      3.61 o 
 -10   0   8        5.75        4.51      4.65 o 
  -9   0   8        1.10       -3.37      3.37 o 
  -8   0   8        0.29        1.36      3.83 o 
  -7   0   8       14.47        8.54      4.75 o 
  -6   0   8        0.67        2.46      3.49 o 
  -5   0   8       75.00       70.35     12.12 o 
  -4   0   8       17.32       15.70      4.42 o 
  -3   0   8     1217.22     1216.30     33.03 o 
  -2   0   8       31.70       34.69      5.56 o 
  -1   0   8       50.74       57.52      7.43 o 
   0   0   8        1.15        2.44      2.87 o 
   1   0   8        0.01       -1.01      2.72 o 
   2   0   8       37.35       43.82      8.80 o 
   3   0   8      310.62      333.08     20.40 o 
   4   0   8      231.22      207.09     15.86 o 
   5   0   8       15.11       11.20      4.91 o 
   6   0   8       54.87       47.55      9.20 o 
   7   0   8       48.60       48.70      9.92 o 
   8   0   8       15.74       10.07      5.16 o 
   9   0   8        3.66       -2.08      5.58 o 
 -10   1   8       14.30       11.30      3.78 o 
  -9   1   8        7.20       -1.65      2.44 o 
  -8   1   8        2.75        2.26      2.62 o 
  -7   1   8        0.01        2.37      2.45 o 
  -6   1   8       58.85       58.08      8.63 o 
  -5   1   8       17.90       12.25      3.49 o 
  -4   1   8       64.75       60.18      5.37 o 
  -3   1   8       24.18       20.27      3.09 o 
  -2   1   8       23.63       19.31      3.05 o 
  -1   1   8        6.88        1.14      1.73 o 
   0   1   8       21.00       18.12      3.25 o 
   1   1   8        5.24        3.66      2.54 o 
   2   1   8       15.33       16.51      4.83 o 
   3   1   8        1.47        1.16      2.66 o 
   4   1   8       50.84       52.83      6.82 o 
   5   1   8       62.59       60.54      7.46 o 
   6   1   8        0.33       -0.62      2.17 o 
   7   1   8        4.87        8.58      2.54 o 
   8   1   8       23.07       13.27      3.33 o 
   9   1   8       11.97        8.39      3.33 o 
 -10   2   8        3.17        0.25      3.26 o 
  -9   2   8        5.99        8.49      3.23 o 
  -8   2   8        5.05        5.83      3.26 o 
  -7   2   8       20.69       20.62      6.34 o 
  -6   2   8       22.59       27.69      5.48 o 
  -5   2   8        7.10        8.00      2.38 o 
  -4   2   8      145.60      164.37      9.03 o 
  -3   2   8        8.92        5.20      3.29 o 
  -2   2   8        2.20        1.10      1.66 o 
  -1   2   8        7.82        6.07      1.87 o 
   0   2   8        3.18        3.06      2.13 o 
   1   2   8        0.05        4.16      2.20 o 
   2   2   8        0.02        2.95      2.36 o 
   3   2   8       11.67        6.88      3.08 o 
   4   2   8       16.57        8.98      2.80 o 
   5   2   8       63.50       67.25      7.11 o 
   6   2   8        2.53        6.50      4.17 o 
   7   2   8       21.42       15.37      4.33 o 
   8   2   8        0.10        6.24      3.21 o 
   9   2   8        0.02        1.58      2.87 o 
 -10   3   8        0.58        2.01      2.99 o 
  -9   3   8       12.37       10.04      2.99 o 
  -8   3   8       30.48       35.74      6.23 o 
  -7   3   8        0.08        0.80      2.62 o 
  -6   3   8       89.95      105.46     11.03 o 
  -5   3   8        3.39        5.84      2.43 o 
  -4   3   8       73.56       76.94      7.02 o 
  -3   3   8       25.64       30.48      3.62 o 
  -2   3   8      113.91      143.72      8.39 o 
  -1   3   8       57.83       51.94      4.66 o 
   0   3   8        9.09        8.74      2.01 o 
   1   3   8       48.61       63.87      6.15 o 
   2   3   8      121.92      133.43     10.06 o 
   3   3   8       15.25       12.68      3.24 o 
   4   3   8       42.08       40.57      6.27 o 
   5   3   8        2.50        3.47      2.73 o 
   6   3   8        1.60        2.92      2.46 o 
   7   3   8       47.99       44.22      6.72 o 
   8   3   8       12.55       11.95      6.75 o 
   9   3   8        0.68        5.38      3.37 o 
  -9   4   8        3.60       -1.91      3.26 o 
  -8   4   8        8.33        3.87      2.61 o 
  -7   4   8       19.35       15.69      4.20 o 
  -6   4   8       66.36       62.06      8.55 o 
  -5   4   8      133.99      152.25      9.44 o 
  -4   4   8       40.14       42.02      4.92 o 
  -3   4   8      242.27      241.28      8.57 o 
  -2   4   8       71.12       90.77      6.66 o 
  -1   4   8       62.24       43.66      4.17 o 
   0   4   8        1.17        5.46      1.87 o 
   1   4   8       44.61       29.31      4.66 o 
   2   4   8        1.76        3.10      2.69 o 
   3   4   8       79.91       88.34     13.98 o 
   4   4   8       48.12       39.86      6.14 o 
   5   4   8        0.27       -2.45      2.45 o 
   6   4   8        0.73       -1.35      3.06 o 
   7   4   8       11.80       10.82      3.49 o 
   8   4   8        2.13       -2.80      2.80 o 
   9   4   8        7.33        3.26      3.43 o 
  -9   5   8       18.46       15.19      5.29 o 
  -8   5   8        0.17       -0.51      3.23 o 
  -7   5   8        0.94        4.00      3.27 o 
  -6   5   8       33.62       24.07      6.23 o 
  -5   5   8       37.37       37.70      5.40 o 
  -4   5   8        0.18        4.45      2.18 o 
  -3   5   8      209.83      265.76     11.12 o 
  -2   5   8        5.45        7.74      2.52 o 
  -1   5   8        4.04        9.04      3.14 o 
   0   5   8       19.38       16.32      4.17 o 
   1   5   8        3.42        2.14      2.76 o 
   2   5   8       20.76       17.97      7.57 o 
   3   5   8       39.98       33.70      8.16 o 
   4   5   8       72.35       81.32     11.24 o 
   5   5   8        7.24       10.05      4.65 o 
   6   5   8       11.10       11.99      4.91 o 
   7   5   8        1.64        4.37      4.69 o 
   8   5   8        5.38        5.24      3.38 o 
   9   5   8       17.49       23.58      5.57 o 
  -9   6   8        2.11       -1.52      3.37 o 
  -8   6   8        4.89        0.04      4.60 o 
  -7   6   8       13.30       14.59      4.33 o 
  -6   6   8        9.57       13.30      3.99 o 
  -5   6   8      119.54      133.64     10.69 o 
  -4   6   8       29.68       32.98      4.90 o 
  -3   6   8      182.59      211.30     11.13 o 
  -2   6   8       78.40       88.31      8.90 o 
  -1   6   8       45.76       45.20      6.79 o 
   0   6   8        0.47        5.84      2.70 o 
   1   6   8        0.29       -0.28      2.16 o 
   2   6   8       12.91       16.63      4.28 o 
   3   6   8        7.51        5.71      3.18 o 
   4   6   8        0.44       -1.36      2.81 o 
   5   6   8       62.46       57.98     15.79 o 
   6   6   8       39.93       32.98      6.62 o 
   7   6   8        6.31       -4.13      4.13 o 
   8   6   8        0.04       -2.77      2.77 o 
  -9   7   8        0.00       -0.46      3.68 o 
  -8   7   8        2.15        6.47      4.32 o 
  -7   7   8       39.41       45.82      6.65 o 
  -6   7   8        1.80        3.51      2.67 o 
  -5   7   8       75.57       76.55     10.28 o 
  -4   7   8        1.46        3.99      2.60 o 
  -3   7   8        1.43        1.65      2.66 o 
  -2   7   8       69.71       69.64      7.91 o 
  -1   7   8       95.75      109.17      8.83 o 
   0   7   8        2.75        5.31      3.71 o 
   1   7   8        3.63        1.58      2.99 o 
   2   7   8        3.23        5.29      4.87 o 
   3   7   8        0.60        1.21      4.41 o 
   4   7   8        2.15       12.43      5.70 o 
   5   7   8        0.15        2.44      3.06 o 
   6   7   8        5.15        2.22      3.21 o 
   7   7   8        1.82       -1.39      3.07 o 
   8   7   8       13.81       14.32      4.45 o 
  -8   8   8       37.07       34.11      9.09 o 
  -7   8   8        2.92        2.56      3.47 o 
  -6   8   8       24.99       38.40      7.16 o 
  -5   8   8        4.22        2.61      2.37 o 
  -4   8   8        0.68        1.73      3.21 o 
  -3   8   8       13.49       12.89      3.47 o 
  -2   8   8        1.47        6.66      2.81 o 
  -1   8   8      209.66      196.94     13.24 o 
   0   8   8        2.00        4.48      2.68 o 
   1   8   8       58.05       64.96      8.24 o 
   2   8   8        4.34        3.53      2.89 o 
   3   8   8       12.44       13.40      5.18 o 
   4   8   8       32.29       29.94      6.72 o 
   5   8   8       13.34       16.24      4.78 o 
   6   8   8        1.91        1.77      3.63 o 
   7   8   8        6.25       -0.41      4.08 o 
   8   8   8        1.12       -0.38      5.64 o 
  -8   9   8       16.35        3.49      5.42 o 
  -7   9   8        0.50        3.24      3.07 o 
  -6   9   8        1.72       -0.56      3.05 o 
  -5   9   8        0.26       -2.16      4.17 o 
  -4   9   8       13.15       11.72      3.25 o 
  -3   9   8       62.68       84.26      9.07 o 
  -2   9   8        3.23        4.23      2.65 o 
  -1   9   8        3.05        3.22      2.63 o 
   0   9   8       25.06       31.09      4.98 o 
   1   9   8       23.06       22.22      4.56 o 
   2   9   8       13.02        9.88      3.56 o 
   3   9   8       21.64       23.67     10.48 o 
   4   9   8        0.89       -1.76      2.65 o 
   5   9   8        5.07       12.43      4.53 o 
   6   9   8        0.63       -1.58      3.95 o 
   7   9   8        8.49        5.91      5.04 o 
  -7  10   8        4.75        5.01      3.51 o 
  -6  10   8       13.63       11.33      3.71 o 
  -5  10   8       10.21        8.32      3.01 o 
  -4  10   8        6.78       -0.36      2.78 o 
  -3  10   8       70.05       70.10      7.88 o 
  -2  10   8       22.28       23.79      4.64 o 
  -1  10   8       75.01      100.21     13.78 o 
   0  10   8       14.71       17.68      4.88 o 
   1  10   8       14.10       20.13      6.12 o 
   2  10   8        0.00        0.51      4.02 o 
   3  10   8        5.61        1.33      5.50 o 
   4  10   8        0.02       -2.78      2.78 o 
   5  10   8       10.59       13.47      4.92 o 
   6  10   8        5.43        6.69      3.98 o 
  -6  11   8        9.41       10.30      5.19 o 
  -5  11   8       10.83       11.33      4.04 o 
  -4  11   8       42.43       28.46      5.26 o 
  -3  11   8        0.02        3.15      2.58 o 
  -2  11   8        0.06       -2.49      2.49 o 
  -1  11   8       66.63       78.40      8.87 o 
   0  11   8        3.88       12.32      3.68 o 
   1  11   8        2.08        0.54      2.85 o 
   2  11   8        0.60        1.00      3.01 o 
   3  11   8        4.63        2.74      2.98 o 
   4  11   8        4.43        7.70      3.72 o 
   5  11   8        0.31        4.27      4.14 o 
   6  11   8        1.05       -2.09      3.17 o 
  -5  12   8        0.02       -0.09      2.82 o 
  -4  12   8        0.76        3.64      2.74 o 
  -3  12   8        4.58        1.79      2.77 o 
  -2  12   8        0.20        1.14      2.65 o 
  -1  12   8       23.51       17.74      4.14 o 
   0  12   8        0.77        1.79      3.05 o 
   1  12   8        7.72        7.91      3.55 o 
   2  12   8        0.24       -1.43      3.51 o 
   3  12   8        0.09       -0.38      3.09 o 
   4  12   8       13.28       15.10      3.83 o 
   5  12   8        2.25        4.91      2.94 o 
  -4  13   8        0.00        3.72      2.94 o 
  -3  13   8        1.53        5.33      2.89 o 
  -2  13   8       14.80        6.20      2.97 o 
  -1  13   8        0.02        0.63      2.65 o 
   0  13   8        0.00       11.81      5.88 o 
   1  13   8       10.67        6.87      7.55 o 
   2  13   8        7.26        2.43      3.73 o 
   3  13   8        1.99        2.35      3.10 o 
   4  13   8        7.33        6.53      2.95 o 
  -2  14   8        1.77       -1.78      2.69 o 
  -1  14   8        9.27        6.20      5.13 o 
   0  14   8        1.93       -0.09      2.66 o 
   1  14   8        9.77       10.03      3.87 o 
   2  14   8        0.04       -1.03      5.18 o 
  -8   1   9        0.07        1.99      3.10 o 
  -7   1   9        0.16        5.36      2.94 o 
  -6   1   9        4.17       -1.37      2.53 o 
  -5   1   9        1.55        4.84      3.09 o 
  -4   1   9       23.19       18.61      3.31 o 
  -3   1   9       35.74       35.15      4.27 o 
  -2   1   9        0.17        2.04      1.79 o 
  -1   1   9       33.67       20.04      2.98 o 
   0   1   9       12.23       13.27      4.07 o 
   1   1   9       60.53       66.26      6.46 o 
   2   1   9        4.64        7.90      3.53 o 
   3   1   9        0.69        2.77      2.55 o 
   4   1   9        5.12       10.78      5.80 o 
   5   1   9        2.83       -1.35      4.03 o 
   6   1   9        0.00       -2.67      2.67 o 
   7   1   9       14.95       16.73      7.00 o 
   8   1   9        5.92        2.29      3.23 o 
  -8   2   9        2.56        2.47      3.16 o 
  -7   2   9        0.92        2.30      2.82 o 
  -6   2   9        1.22        1.35      2.63 o 
  -5   2   9       78.58       85.51      9.39 o 
  -4   2   9        7.10        6.24      2.10 o 
  -3   2   9      293.47      327.94     11.48 o 
  -2   2   9      274.61      288.66      9.86 o 
  -1   2   9       18.29       16.38      3.19 o 
   0   2   9        3.80        5.49      1.98 o 
   1   2   9        3.39        2.42      2.28 o 
   2   2   9        4.76        1.77      2.56 o 
   3   2   9        0.83        0.57      2.90 o 
   4   2   9       47.17       43.53      7.25 o 
   5   2   9       47.16       55.60      8.24 o 
   6   2   9        0.07        4.04      3.53 o 
   7   2   9       12.00       25.22      8.47 o 
   8   2   9       46.43       56.74      7.67 o 
  -8   3   9        4.39        2.25      3.06 o 
  -7   3   9        2.70        5.00      2.90 o 
  -6   3   9        4.04        3.15      2.74 o 
  -5   3   9        4.62        6.93      2.99 o 
  -4   3   9       12.86        9.03      3.05 o 
  -3   3   9        1.47        3.75      1.74 o 
  -2   3   9       13.70       13.73      2.48 o 
  -1   3   9       56.24       51.94      4.57 o 
   0   3   9        0.27       -0.09      1.92 o 
   1   3   9       49.51       49.46      6.97 o 
   2   3   9       23.89       24.19     10.08 o 
   3   3   9        0.77       -2.53      5.32 o 
   4   3   9        0.71        1.04      3.56 o 
   5   3   9       12.36        7.26      3.14 o 
   6   3   9        0.02       -2.45      2.45 o 
   7   3   9       17.98       25.77      5.24 o 
  -8   4   9        0.77       -3.40      3.40 o 
  -7   4   9        1.86        0.14      3.83 o 
  -6   4   9       10.98       10.22      4.88 o 
  -5   4   9        0.31        1.70      3.98 o 
  -4   4   9        7.59        6.20      2.50 o 
  -3   4   9        0.04        6.45      2.69 o 
  -2   4   9       41.63       39.20      4.82 o 
  -1   4   9       15.92        9.11      3.44 o 
   0   4   9       64.33       49.02      8.54 o 
   1   4   9       43.04       51.70      8.92 o 
   2   4   9       71.27       63.14     17.50 o 
   3   4   9       23.11       28.11      6.01 o 
   4   4   9        1.11        4.24      3.19 o 
   5   4   9        0.73       -2.10      3.02 o 
   6   4   9        3.90       -0.71      3.31 o 
   7   4   9        5.20        0.91      4.88 o 
  -8   5   9        0.96        3.25      3.72 o 
  -7   5   9        5.79        9.51      4.45 o 
  -6   5   9        5.48       11.69      4.27 o 
  -5   5   9       28.17       29.71      5.08 o 
  -4   5   9        6.38        4.90      2.68 o 
  -3   5   9       16.19       14.44      3.30 o 
  -2   5   9       18.14       10.49      2.84 o 
  -1   5   9       36.50       26.09      6.65 o 
   0   5   9       15.50       10.37      4.24 o 
   1   5   9      112.34      111.03     13.46 o 
   2   5   9        4.29        7.12      3.88 o 
   3   5   9        7.62        4.79      6.49 o 
   4   5   9       11.12       12.54      4.36 o 
   5   5   9        0.37       -3.67      4.30 o 
   6   5   9        1.85       -3.73      4.76 o 
   7   5   9        2.17        2.35      3.62 o 
  -7   6   9        2.10       -1.76      3.48 o 
  -6   6   9       19.55       18.86      5.76 o 
  -5   6   9       42.65       42.90      6.48 o 
  -4   6   9        9.08       11.32      3.28 o 
  -3   6   9        0.69        0.50      2.33 o 
  -2   6   9        9.09        3.69      2.77 o 
  -1   6   9        6.94        5.81      3.04 o 
   0   6   9       25.46       22.70      5.94 o 
   1   6   9        0.29        7.90      3.63 o 
   2   6   9        4.54       -2.49      2.49 o 
   3   6   9        0.48        2.07      3.19 o 
   4   6   9        0.01       -2.65      3.09 o 
   5   6   9        6.36        5.08      4.05 o 
   6   6   9        2.63        1.75      4.09 o 
   7   6   9        1.40        3.38      3.59 o 
  -7   7   9        1.58        3.71      6.89 o 
  -6   7   9        0.10       -2.05      3.03 o 
  -5   7   9        5.86       -0.39      2.50 o 
  -4   7   9       23.40       25.30      4.30 o 
  -3   7   9       23.59       28.05      5.18 o 
  -2   7   9       12.31        9.87      3.00 o 
  -1   7   9       36.84       25.17      4.53 o 
   0   7   9       15.55       16.49      3.78 o 
   1   7   9       71.51       68.16     10.12 o 
   2   7   9       23.48       23.39      4.82 o 
   3   7   9        1.27       -0.78      3.73 o 
   4   7   9        3.64        3.25      3.85 o 
   5   7   9        4.02        4.91      3.15 o 
   6   7   9        0.12        6.54      3.70 o 
  -6   8   9        2.27        2.79      4.46 o 
  -5   8   9       20.00       15.53      3.61 o 
  -4   8   9       36.87       41.04      5.88 o 
  -3   8   9        0.04        1.67      2.53 o 
  -2   8   9        1.33       -0.69      2.75 o 
  -1   8   9       25.72       18.59      4.46 o 
   0   8   9       21.13       15.05      4.33 o 
   1   8   9        2.23        6.43      3.04 o 
   2   8   9        1.98        4.84      3.30 o 
   3   8   9        5.36        5.05      3.87 o 
   4   8   9        0.35       -2.91      2.91 o 
   5   8   9        0.71        3.89      3.71 o 
   6   8   9        4.20        1.76      3.28 o 
  -6   9   9        1.00        1.44      3.40 o 
  -5   9   9       38.38       50.77      7.08 o 
  -4   9   9        6.90        8.27      2.88 o 
  -3   9   9        8.09        8.83      5.18 o 
  -2   9   9       45.84       45.00      6.73 o 
  -1   9   9       27.81       30.61      5.27 o 
   0   9   9       10.59       10.04      3.14 o 
   1   9   9       66.45       64.46      9.41 o 
   2   9   9        6.54        0.34      3.05 o 
   3   9   9        2.14        0.11      3.48 o 
   4   9   9        0.20        6.09      3.66 o 
   5   9   9        6.87        7.10      4.74 o 
  -5  10   9        0.46        1.38      3.45 o 
  -4  10   9        4.38        4.02      2.75 o 
  -3  10   9        8.35        5.63      3.00 o 
  -2  10   9        9.45       11.44      3.24 o 
  -1  10   9        1.13        4.54      4.02 o 
   0  10   9        0.06       -1.76      2.62 o 
   1  10   9        0.23        1.51      2.61 o 
   2  10   9       13.11        8.74      3.08 o 
   3  10   9        5.06        6.07      4.19 o 
   4  10   9        2.74        6.50      4.43 o 
  -4  11   9        5.18        7.73      2.89 o 
  -3  11   9        2.66        0.31      2.87 o 
  -2  11   9        1.34        3.81      2.64 o 
  -1  11   9        4.55        2.92      2.76 o 
   0  11   9        8.17       15.06      4.33 o 
   1  11   9        4.19        3.64      4.08 o 
   2  11   9        0.52        1.15      3.16 o 
   3  11   9        2.96        4.85      5.24 o 
  -2  12   9        0.41       -0.73      2.76 o 
  -1  12   9       18.06       24.02      4.61 o 
   0  12   9        2.24       -1.65      3.13 o 
   1  12   9        3.52       -1.34      4.12 o 
  -6   0  10        1.24        2.42      3.91 o 
  -5   0  10        0.01        2.44      3.64 o 
  -4   0  10       10.01        6.15      5.61 o 
  -3   0  10        1.07       -2.23      3.93 o 
  -2   0  10        7.17        4.52      2.61 o 
  -1   0  10       89.68       87.93     13.44 o 
   0   0  10        3.41        3.79      2.87 o 
   1   0  10        0.93        3.59      5.51 o 
   2   0  10      104.40       89.24     13.23 o 
   3   0  10        4.17        2.05      9.24 o 
   4   0  10        0.01        0.21      5.58 o 
   5   0  10        0.92       18.91      7.72 o 
   6   0  10        0.52       -5.65      5.65 o 
  -6   1  10        2.17        3.06      2.91 o 
  -5   1  10        4.08        0.19      3.10 o 
  -4   1  10       13.55        9.88      2.77 o 
  -3   1  10        4.66        9.28      2.19 o 
  -2   1  10        0.24        1.05      1.75 o 
  -1   1  10       15.23       10.10      2.29 o 
   0   1  10       21.37       14.44      2.67 o 
   1   1  10        0.17        2.67      4.20 o 
   2   1  10        1.40        3.81      2.63 o 
   3   1  10        7.78       -0.04      3.51 o 
   4   1  10        0.87       -2.78      4.84 o 
   5   1  10        0.52        0.17      3.17 o 
   6   1  10        0.02        1.98      7.83 o 
  -6   2  10        0.09        1.58      2.87 o 
  -5   2  10        1.64       -2.72      2.72 o 
  -4   2  10        1.45       -1.67      2.63 o 
  -3   2  10       14.21        8.70      2.67 o 
  -2   2  10        6.22        6.14      1.88 o 
  -1   2  10       42.72       37.54      3.91 o 
   0   2  10        2.35        7.17      2.09 o 
   1   2  10       13.84        5.56      3.11 o 
   2   2  10        0.01        2.33      3.27 o 
   3   2  10        0.84        1.54      6.82 o 
   4   2  10        2.57        1.04      3.17 o 
   5   2  10        1.40       -3.67      4.87 o 
  -6   3  10        2.96       -1.44      3.66 o 
  -5   3  10        1.38        0.68      6.19 o 
  -4   3  10       27.03       26.97      3.90 o 
  -3   3  10        4.35        7.20      2.45 o 
  -2   3  10        0.24        1.42      2.79 o 
  -1   3  10        4.51        5.24      3.36 o 
   0   3  10       37.56       32.63      6.57 o 
   1   3  10        9.66        8.60      5.16 o 
   2   3  10        9.14        5.46      4.71 o 
   3   3  10       33.22       32.09     15.63 o 
   4   3  10       11.97        7.76     10.86 o 
   5   3  10        5.06       -3.88      3.88 o 
  -6   4  10       27.69       28.97      7.21 o 
  -5   4  10       20.09       20.76      4.71 o 
  -4   4  10       17.86       16.51      5.50 o 
  -3   4  10        1.80        2.74      2.64 o 
  -2   4  10        0.46       -1.80      2.52 o 
  -1   4  10       18.27       14.94      4.26 o 
   0   4  10       11.07        5.80      3.53 o 
   1   4  10        0.97        6.88      4.98 o 
   2   4  10        7.26       13.59      4.65 o 
   3   4  10        1.77       -0.71      3.79 o 
   4   4  10        0.85       -3.79      4.14 o 
   5   4  10        1.58        5.01      5.69 o 
  -5   5  10        5.76        3.51      3.08 o 
  -4   5  10        1.72        3.98      2.69 o 
  -3   5  10        2.55       -1.98      2.39 o 
  -2   5  10       10.05        8.21      3.61 o 
  -1   5  10       17.01       22.50      4.81 o 
   0   5  10       42.08       37.72      6.24 o 
   1   5  10       17.55       21.17      8.27 o 
   2   5  10       14.53        8.45      4.79 o 
   3   5  10       26.40       23.43     12.06 o 
   4   5  10        0.00        3.14      3.98 o 
   5   5  10        0.66       -2.58      5.32 o 
  -5   6  10        6.55        8.53      2.69 o 
  -4   6  10        1.28        1.97      2.67 o 
  -3   6  10       11.10       17.66      3.48 o 
  -2   6  10        0.67        2.22      3.29 o 
  -1   6  10       58.82       53.51      7.45 o 
   0   6  10       20.04       26.09      5.64 o 
   1   6  10       18.83       19.19      7.14 o 
   2   6  10        0.00        3.27      5.50 o 
   3   6  10        1.09        4.05      4.24 o 
   4   6  10        0.36       -3.22      3.22 o 
  -4   7  10        2.30       -0.69      2.81 o 
  -3   7  10        3.79       -0.75      2.55 o 
  -2   7  10        0.78        2.53      2.76 o 
  -1   7  10        3.15        7.83      3.16 o 
   0   7  10        1.42        2.02      2.76 o 
   1   7  10        1.26        0.81      5.94 o 
   2   7  10        0.25        2.87      3.58 o 
   3   7  10        0.88        2.15      4.02 o 
  -3   8  10        1.13        2.39      3.00 o 
  -2   8  10        3.01        1.17      2.70 o 
  -1   8  10        0.23        2.31      2.53 o 
   0   8  10        9.18       10.56      3.45 o 
   1   8  10        1.23        0.95      2.94 o 
   2   8  10        4.62       10.63      4.08 o 
   3   8  10        9.59        3.09      3.61 o 
  -2   9  10        0.64        3.05      2.93 o 
  -1   9  10        0.00        1.20      3.00 o 
   0   9  10        0.70        4.05      3.36 o 
   1   9  10        1.56       -2.29      3.56 o 
  -3   1  11       11.35       11.03      3.12 o 
  -2   1  11        3.17        4.44      2.41 o 
  -1   1  11        3.06        1.11      2.64 o 
   0   1  11        1.13        2.07      3.32 o 
   1   1  11        4.09        2.48      2.68 o 
   2   1  11       11.09        9.60      6.83 o 
  -2   2  11        0.90        1.60      3.23 o 
  -1   2  11        0.14        0.26      2.80 o 
   0   2  11        3.10       -0.87      2.69 o 
   1   2  11        5.16        4.86      4.88 o 
   2   2  11        3.86        3.66      4.40 o 
  -2   3  11        1.36        0.56      4.27 o 
  -1   3  11        3.19        3.50      3.20 o 
   0   3  11       12.47        7.30      4.17 o 
   1   3  11        6.07        5.67      4.49 o 
  -1   4  11        8.60       13.04      3.88 o 
   0   4  11        6.09       12.62      4.84 o 
                                                 
